# Supplementary material for: cGAS inhibitor IMSB301 modifies interferon signalling in peripheral mononuclear cells of SAMHD1 genetic interferonopathy in vitro
Source: Clin Transl Immunology. 2026 Mar 19;15(3):e70090. doi: 10.1002/cti2.70090 (PMC13093634; doi:10.1002/cti2.70090)
Supplement: Supplementary file 1 — Supplementary data 1 [file CTI2-15-e70090-s003.xlsx]

## Sheet: SAMHD1-media v control-media
cluster	dir	ONTOLOGY	ID	Description	GeneRatio	BgRatio	RichFactor	FoldEnrichment	zScore	pvalue	p.adjust	qvalue	geneID	Count
1_pt_baseline	up	BP	GO:0009615	response to virus	68/523	379/15378	0.17942	5.27555	15.8136	2.26612e-30	9.43613e-27	8.3107e-27	IFI27/TLR7/IFIT1/IFIT3/IFI44L/USP18/ISG15/OAS1/OAS3/HERC5/IFIT2/RSAD2/IFI44/DDX60/MX1/PLSCR1/IFI6/UNC93B1/LGALS9/EIF2AK2/MX2/IRF7/OAS2/IFIT5/IFIH1/NT5C3A/PARP9/IFITM2/DDX60L/ZBP1/STAT1/BST2/DHX58/IFITM1/STAT2/TRIM38/ISG20/NMI/JAK2/DTX3L/TRIM22/RTP4/WDFY4/TRIM25/ADAR/PMAIP1/ODC1/OASL/RIGI/MLKL/IFI16/BCL2/CD40/IRF9/POU2AF1/TREX1/LILRB1/TRIM5/CD2AP/POU2F2/NPC2/SHFL/ZNFX1/CXCR4/IFNAR1/TRIM44/TRIM56/D…	68
1_pt_baseline	up	BP	GO:0051607	defense response to virus	56/523	288/15378	0.194444	5.71734	15.1635	6.17191e-27	1.28499e-23	1.13173e-23	IFI27/TLR7/IFIT1/IFIT3/IFI44L/USP18/ISG15/OAS1/OAS3/HERC5/IFIT2/RSAD2/DDX60/MX1/PLSCR1/IFI6/UNC93B1/EIF2AK2/MX2/IRF7/OAS2/IFIT5/IFIH1/NT5C3A/PARP9/IFITM2/DDX60L/ZBP1/STAT1/BST2/DHX58/IFITM1/STAT2/TRIM38/ISG20/DTX3L/TRIM22/RTP4/TRIM25/ADAR/PMAIP1/OASL/RIGI/MLKL/IFI16/BCL2/CD40/IRF9/TREX1/LILRB1/TRIM5/SHFL/ZNFX1/TRIM44/TRIM56/DDX17	56
1_pt_baseline	up	BP	GO:0050792	regulation of viral process	34/523	134/15378	0.253731	7.46057	14.0937	1.2744e-20	1.76887e-17	1.5579e-17	IFIT1/ISG15/OAS1/OAS3/RSAD2/MX1/PLSCR1/LGALS9/EIF2AK2/OAS2/IFIT5/IFIH1/HLA-DRB1/IFITM2/STAT1/BST2/IFITM1/TRIM38/ISG20/CD74/TRIM25/LARP7/ADAR/OASL/IFI16/SP100/BCL2/TRIM5/N4BP1/SHFL/ZNFX1/CXCR4/FAM111A/DDX5	34
1_pt_baseline	up	BP	GO:0002757	immune response-activating signaling pathway	61/523	480/15378	0.127083	3.73669	11.4296	2.95874e-19	2.14611e-16	1.89015e-16	TLR7/CD22/OAS1/TLR4/OAS3/RSAD2/DDX60/BLK/PLSCR1/STAP1/CD72/UNC93B1/EIF2AK2/IRF7/BTK/TASL/CD79A/IFIH1/HLA-DRB1/HLA-DQB1/BLNK/HCK/MEF2C/IRF4/DHX58/NMI/PRKCE/CD79B/BANK1/FCGR2B/PAWR/ALPK1/LYN/MS4A1/TRIM25/OASL/RIGI/VAV2/IFI16/IFI35/BCL2/PIK3AP1/USP15/SCIMP/TREX1/CD19/WDFY1/SYK/CD2AP/CTSS/ELF1/PRKCB/BIRC3/FCMR/WASHC4/PRKD2/GRB2/CSNK1A1/FOXP1/EZR/CCR7	61
1_pt_baseline	up	BP	GO:0016032	viral process	51/523	387/15378	0.131783	3.87487	10.7475	6.67079e-17	3.08635e-14	2.71825e-14	IFI27/IFIT1/ISG15/OAS1/OAS3/RSAD2/MX1/PLSCR1/LGALS9/EIF2AK2/IRF7/OAS2/IFIT5/IFIH1/HLA-DRB1/PARP9/IFITM2/STAT1/BST2/IFITM1/TRIM38/ISG20/CD74/TRIM25/LARP7/ADAR/OASL/PARP10/IFI16/SP100/BCL2/CHMP5/LIG4/TRIM5/CCNK/SMC6/MGAT5/N4BP1/SHFL/UVRAG/VPS4B/ZNFX1/CXCR4/CHD1/ST6GAL1/CSNK1A1/FAM111A/CD55/HSP90AB1/DDX5/OAZ1	51
1_pt_baseline	up	BP	GO:0045088	regulation of innate immune response	54/523	442/15378	0.122172	3.59228	10.3759	2.21166e-16	8.37213e-14	7.3736e-14	TLR7/USP18/ISG15/OAS1/TLR4/OAS3/RSAD2/DDX60/PLSCR1/UNC93B1/LGALS9/EIF2AK2/IRF7/BTK/TASL/DTX4/IFIH1/PARP14/PARP9/HCK/ZBP1/IRF4/DHX58/STAT2/NMI/PRKCE/FCGR2B/ALPK1/LYN/TRIM25/ADAR/CALHM6/OASL/RIGI/IFI16/IFI35/PIK3AP1/USP15/SCIMP/TREX1/LILRB1/WDFY1/SYK/TRIM5/CTSS/BIRC3/SLAMF6/N4BP1/WASHC4/ZNFX1/GRB2/AKIRIN2/CSNK1A1/TRIM56	54
1_pt_baseline	up	BP	GO:0002495	antigen processing and presentation of peptide antigen via MHC class II	16/523	31/15378	0.516129	15.176	14.8242	4.79502e-16	1.66387e-13	1.46542e-13	HLA-DRB5/HLA-DQA1/UNC93B1/HLA-DOB/HLA-DRB1/HLA-DQB1/MARCHF1/CD74/FCGR2B/HLA-DMA/HLA-DOA/HLA-DMB/HLA-DRA/CTSS/MARCHF8/HLA-DPA1	16
1_pt_baseline	up	BP	GO:0034340	response to type I interferon	22/523	74/15378	0.297297	8.74156	12.5254	2.2565e-15	6.71147e-13	5.911e-13	IFI27/IFIT1/USP18/ISG15/OAS1/OAS3/MX1/IRF7/OAS2/IFIH1/IFITM2/ZBP1/STAT1/IFITM1/STAT2/ADAR/OASL/SP100/TREX1/SHFL/IFNAR1/TRIM56	22
1_pt_baseline	up	BP	GO:0042113	B cell activation	38/523	259/15378	0.146718	4.31402	10.0924	2.25189e-14	5.51582e-12	4.85796e-12	CD22/MZB1/TLR4/GAPT/FCRL1/CD180/PAX5/BTK/CD79A/HDAC9/BLNK/MEF2C/BST2/IRF8/CD74/TNFRSF13C/HHEX/CD79B/BANK1/TPD52/FCGR2B/CCR6/PAWR/LYN/MS4A1/SWAP70/CXCR5/BCL2/CD40/POU2AF1/CD19/LIG4/TCF3/SYK/PRKCB/DCLRE1C/STAT6/AKIRIN2	38
1_pt_baseline	up	BP	GO:0140888	interferon-mediated signaling pathway	23/523	91/15378	0.252747	7.43164	11.546	2.56149e-14	5.92557e-12	5.21884e-12	IFI27/USP18/ISG15/OAS1/OAS3/IRF7/OAS2/IFIH1/PARP14/PARP9/IFITM2/HCK/ZBP1/STAT1/IFITM1/STAT2/JAK2/ADAR/OASL/SP100/TREX1/IFNAR1/TRIM56	23
1_pt_baseline	up	CC	GO:0042613	MHC class II protein complex	11/539	14/16235	0.785714	23.6662	15.7223	1.6256e-14	7.59157e-12	7.01576e-12	HLA-DRB5/HLA-DQA1/HLA-DOB/HLA-DRB1/HLA-DQB1/CD74/HLA-DMA/HLA-DOA/HLA-DMB/HLA-DRA/HLA-DPA1	11
1_pt_baseline	up	BP	GO:0002250	adaptive immune response	50/523	437/15378	0.114416	3.36424	9.40789	4.21322e-14	9.2336e-12	8.13233e-12	TLR4/HLA-DRB5/RSAD2/HLA-DQA1/UNC93B1/JCHAIN/HLA-DOB/IRF7/BTK/CD79A/HLA-DRB1/BTLA/HLA-DQB1/MEF2C/IRF4/IGLL5/BACH2/CD74/TNFRSF13C/CD79B/JAK2/FCGR2B/CCR6/LYN/STX7/HLA-DMA/SWAP70/HLA-DOA/HLA-DMB/TAP2/CD40/HLA-DRA/TREX1/CD19/LILRB1/LIG4/SYK/CTSS/PRKCB/DCLRE1C/MARCHF8/SLAMF6/FCMR/BRD2/HLA-C/PRKD2/STAT6/AKIRIN2/CD55/HLA-DPA1	50
1_pt_baseline	up	BP	GO:0002399	MHC class II protein complex assembly	10/523	13/15378	0.769231	22.618	14.6309	4.96498e-13	7.6571e-11	6.74386e-11	HLA-DRB5/HLA-DQA1/HLA-DOB/HLA-DRB1/HLA-DQB1/HLA-DMA/HLA-DOA/HLA-DMB/HLA-DRA/HLA-DPA1	10
1_pt_baseline	up	BP	GO:0002503	peptide antigen assembly with MHC class II protein complex	10/523	13/15378	0.769231	22.618	14.6309	4.96498e-13	7.6571e-11	6.74386e-11	HLA-DRB5/HLA-DQA1/HLA-DOB/HLA-DRB1/HLA-DQB1/HLA-DMA/HLA-DOA/HLA-DMB/HLA-DRA/HLA-DPA1	10
1_pt_baseline	up	MF	GO:0023026	MHC class II protein complex binding	13/532	24/15901	0.541667	16.1899	13.8551	1.01504e-13	8.11014e-11	6.9343e-11	HLA-DRB5/HLA-DQA1/HLA-DOB/HLA-DRB1/HLA-DQB1/CD74/HLA-DMA/MS4A1/HLA-DOA/HLA-DMB/HLA-DRA/HLA-DPA1/HSP90AB1	13
1_pt_baseline	up	BP	GO:0002833	positive regulation of response to biotic stimulus	45/523	389/15378	0.115681	3.40143	9.00136	5.74155e-13	8.53851e-11	7.52014e-11	TLR7/OAS1/TLR4/OAS3/RSAD2/DDX60/PLSCR1/CD180/UNC93B1/EIF2AK2/IRF7/BTK/TASL/IFIH1/HLA-DRB1/PARP9/HCK/ZBP1/IRF4/DHX58/NMI/PRKCE/ALPK1/LYN/TRIM25/OASL/RIGI/LY86/IFI16/IFI35/PIK3AP1/USP15/SCIMP/TREX1/WDFY1/SYK/TRIM5/CTSS/BIRC3/SLAMF6/WASHC4/ZNFX1/AKIRIN2/CSNK1A1/TRIM56	45
1_pt_baseline	up	BP	GO:0035456	response to interferon-beta	13/523	33/15378	0.393939	11.5832	11.4193	2.15959e-11	2.725e-09	2.4e-09	OAS1/PLSCR1/XAF1/IFITM2/STAT1/BST2/IFITM1/IFI16/PNPT1/TREX1/CAPN2/SHFL/IFNAR1	13
1_pt_baseline	up	BP	GO:0002221	pattern recognition receptor signaling pathway	33/523	263/15378	0.125475	3.68941	8.2543	9.19319e-11	9.8155e-09	8.64483e-09	TLR7/OAS1/TLR4/OAS3/RSAD2/DDX60/UNC93B1/EIF2AK2/IRF7/BTK/TASL/IFIH1/IRF4/DHX58/NMI/PRKCE/ALPK1/LYN/TRIM25/OASL/RIGI/IFI16/IFI35/PIK3AP1/USP15/SCIMP/TREX1/WDFY1/SYK/CTSS/BIRC3/WASHC4/CSNK1A1	33
1_pt_baseline	up	MF	GO:0042605	peptide antigen binding	12/532	29/15901	0.413793	12.3679	11.3997	5.37374e-11	1.43121e-08	1.2237e-08	HLA-DRB5/HLA-DQA1/HLA-DOB/HLA-DRB1/HLA-DQB1/HLA-DMA/HLA-DOA/HLA-DMB/TAP2/HLA-DRA/HLA-C/HLA-DPA1	12
1_pt_baseline	up	BP	GO:0032479	regulation of type I interferon production	22/523	123/15378	0.178862	5.25915	8.89856	1.50061e-10	1.52403e-08	1.34226e-08	TLR7/ISG15/OAS1/TLR4/OAS3/XAF1/IRF7/OAS2/DTX4/IFIH1/STAT1/DHX58/TRIM38/IRF8/NMI/RIGI/TREX1/REL/LILRB1/SYK/QKI/TRIM56	22
1_pt_baseline	up	BP	GO:0032606	type I interferon production	22/523	123/15378	0.178862	5.25915	8.89856	1.50061e-10	1.52403e-08	1.34226e-08	TLR7/ISG15/OAS1/TLR4/OAS3/XAF1/IRF7/OAS2/DTX4/IFIH1/STAT1/DHX58/TRIM38/IRF8/NMI/RIGI/TREX1/REL/LILRB1/SYK/QKI/TRIM56	22
1_pt_baseline	up	BP	GO:0042100	B cell proliferation	18/523	86/15378	0.209302	6.15421	8.99351	4.95205e-10	4.68644e-08	4.1275e-08	CD22/MZB1/TLR4/GAPT/CD180/BTK/CD79A/MEF2C/CD74/TNFRSF13C/FCGR2B/PAWR/LYN/MS4A1/BCL2/CD40/CD19/TCF3	18
1_pt_baseline	up	BP	GO:0031349	positive regulation of defense response	45/523	481/15378	0.0935551	2.75084	7.32016	7.51703e-10	6.95576e-08	6.12616e-08	TLR7/OAS1/TLR4/OAS3/RSAD2/DDX60/PLSCR1/STAP1/UNC93B1/EIF2AK2/IRF7/BTK/TASL/IFIH1/PARP9/HCK/MEF2C/ZBP1/IRF4/DHX58/NMI/PRKCE/ALPK1/LYN/TRIM25/OASL/RIGI/IFI16/IFI35/PIK3AP1/USP15/SCIMP/TREX1/WDFY1/SYK/TRIM5/CTSS/BIRC3/SLAMF6/WASHC4/ZNFX1/AKIRIN2/CSNK1A1/CCR7/TRIM56	45
1_pt_baseline	up	MF	GO:0003823	antigen binding	15/532	57/15901	0.263158	7.86555	9.66078	3.65492e-10	7.30071e-08	6.24223e-08	HLA-DRB5/HLA-DQA1/JCHAIN/HLA-DOB/HLA-DRB1/HLA-DQB1/IGLL5/HLA-DMA/HLA-DOA/HLA-DMB/TAP2/CD40/HLA-DRA/HLA-C/HLA-DPA1	15
1_pt_baseline	up	MF	GO:0003725	double-stranded RNA binding	16/532	74/15901	0.216216	6.46251	8.76275	2.2034e-09	3.52103e-07	3.01054e-07	TLR7/OAS1/OAS3/DDX60/EIF2AK2/OAS2/IFIH1/DDX60L/ZBP1/DHX58/ADAR/OASL/RIGI/STRBP/HNRNPU/HSP90AB1	16
1_pt_baseline	up	BP	GO:0070661	leukocyte proliferation	33/523	319/15378	0.103448	3.04174	6.91428	1.33217e-08	1.10943e-06	9.7711e-07	CD22/MZB1/TLR4/GAPT/CD180/LGALS9/BTK/CD79A/HLA-DRB1/MEF2C/BST2/CD24/CD74/TNFRSF13C/HHEX/JAK2/FCGR2B/PAWR/LYN/MS4A1/HLA-DMB/BCL2/CD40/CD19/LILRB1/TCF3/SYK/ALKBH5/STAT6/ST6GAL1/RIPOR2/CD55/HLA-DPA1	33
1_pt_baseline	up	BP	GO:0060759	regulation of response to cytokine stimulus	23/523	172/15378	0.133721	3.93186	7.2552	2.02115e-08	1.65021e-06	1.45339e-06	USP18/ISG15/OAS1/TLR4/OAS3/STAP1/IRF7/IFIH1/PARP14/PARP9/ZBP1/STAT2/CD24/CD74/ADAR/RIGI/CD40/TREX1/SYK/SPPL2B/CXCR4/TRIM44/TRIM56	23
1_pt_baseline	up	BP	GO:0002683	negative regulation of immune system process	42/523	500/15378	0.084	2.46989	6.26971	6.42409e-08	5.04716e-06	4.44519e-06	CD22/USP18/ISG15/OAS1/TLR4/OAS3/STAP1/CD72/CD200/LGALS9/HLA-DOB/BTK/DTX4/HLA-DRB1/PARP14/HCK/IRF4/BST2/DHX58/STAT2/CD74/NMI/BANK1/FCGR2B/PAWR/LYN/ADAR/HLA-DOA/IFI16/USP15/TREX1/LILRB1/SYK/ELF1/MIA3/STAT6/GRB2/QKI/CSNK1A1/RIPOR2/CD55/EZR	42
1_pt_baseline	up	BP	GO:0035455	response to interferon-alpha	8/523	20/15378	0.4	11.7614	9.03578	1.49013e-07	1.08858e-05	9.58746e-06	OAS1/EIF2AK2/MX2/IFITM2/BST2/IFITM1/ADAR/IFNAR1	8
1_pt_baseline	up	BP	GO:0070663	regulation of leukocyte proliferation	27/523	254/15378	0.106299	3.12556	6.40926	1.63227e-07	1.17186e-05	1.03209e-05	CD22/MZB1/TLR4/LGALS9/BTK/HLA-DRB1/MEF2C/BST2/CD24/CD74/TNFRSF13C/HHEX/JAK2/FCGR2B/PAWR/LYN/HLA-DMB/BCL2/CD40/LILRB1/TCF3/SYK/STAT6/ST6GAL1/RIPOR2/CD55/HLA-DPA1	27
1_pt_baseline	up	BP	GO:0050777	negative regulation of immune response	23/523	193/15378	0.119171	3.50404	6.56844	1.75112e-07	1.23587e-05	1.08847e-05	USP18/ISG15/OAS1/OAS3/LGALS9/DTX4/HLA-DRB1/PARP14/HCK/DHX58/STAT2/NMI/FCGR2B/LYN/ADAR/IFI16/USP15/TREX1/LILRB1/SYK/STAT6/GRB2/CD55	23
1_pt_baseline	up	BP	GO:0002366	leukocyte activation involved in immune response	29/523	288/15378	0.100694	2.96076	6.30271	1.8313e-07	1.27092e-05	1.11934e-05	TLR4/GAPT/CD180/LGALS9/BTK/HLA-DRB1/IRF4/IRF8/CD74/NMI/PRKCE/FCGR2B/CCR6/LYN/SWAP70/HLA-DMB/IFI35/CD40/POU2AF1/HLA-DRA/TREX1/CD19/LILRB1/LIG4/SYK/SLAMF6/BRD2/STAT6/FOXP1	29
1_pt_baseline	up	BP	GO:0030888	regulation of B cell proliferation	13/523	64/15378	0.203125	5.97257	7.47958	1.88288e-07	1.28529e-05	1.132e-05	CD22/MZB1/TLR4/BTK/MEF2C/CD74/TNFRSF13C/FCGR2B/PAWR/LYN/BCL2/CD40/TCF3	13
1_pt_baseline	up	BP	GO:0051251	positive regulation of lymphocyte activation	31/523	323/15378	0.0959752	2.822	6.20955	2.03284e-07	1.36528e-05	1.20245e-05	TLR4/HLA-DRB5/HLA-DQA1/LGALS9/HLA-DOB/BTK/HLA-DRB1/HLA-DQB1/MEF2C/CD24/CD74/TNFRSF13C/JAK2/LYN/HLA-DMA/HLA-DOA/HLA-DMB/HSPH1/BCL2/CD40/HLA-DRA/LILRB1/TCF3/SYK/BRD2/STAT6/CD83/AKIRIN2/CD55/HLA-DPA1/CCR7	31
1_pt_baseline	up	BP	GO:0002443	leukocyte mediated immunity	34/523	377/15378	0.0901857	2.65177	6.09271	2.31246e-07	1.4963e-05	1.31784e-05	TLR4/RSAD2/STAP1/UNC93B1/LGALS9/IRF7/BTK/HLA-DRB1/IGLL5/BST2/CD74/FCGR2B/CCR6/LYN/STX7/CALHM6/RIGI/SWAP70/TAP2/CD40/HLA-DRA/SCIMP/TREX1/CD19/LILRB1/LIG4/SYK/SLAMF6/FCMR/HLA-C/STAT6/GRB2/KMT2E/CD55	34
1_pt_baseline	up	BP	GO:0071216	cellular response to biotic stimulus	25/523	227/15378	0.110132	3.23826	6.37462	2.38938e-07	1.50748e-05	1.32768e-05	KMO/CMPK2/TLR4/STAP1/CD180/BTK/HCK/MEF2C/IRF8/PRKCE/JAK2/FCGR2B/LYN/EIF2AK3/LY86/CD40/CHMP5/SCIMP/LILRB1/SYK/TRIM5/CAPN2/FBH1/CD55/TXNIP	25
1_pt_baseline	up	BP	GO:0002697	regulation of immune effector process	34/523	379/15378	0.0897098	2.63778	6.0575	2.61979e-07	1.62818e-05	1.43399e-05	TLR7/CD22/MZB1/TLR4/RSAD2/DDX60/STAP1/LGALS9/BTK/HLA-DRB1/IRF4/BST2/DHX58/CD74/FCGR2B/LYN/STX7/CALHM6/UBE2J1/RIGI/HLA-DMB/TAP2/CD40/HLA-DRA/SCIMP/TREX1/LILRB1/SYK/SLAMF6/BRD2/HLA-C/STAT6/GRB2/CD55	34
1_pt_baseline	up	CC	GO:0005770	late endosome	30/539	309/16235	0.0970874	2.92433	6.32875	1.51821e-07	2.36335e-05	2.1841e-05	HLA-DRB5/CLCN4/HLA-DQA1/HLA-DOB/CD79A/RASGEF1B/HLA-DRB1/HLA-DQB1/MARCHF1/IFITM2/BST2/CD74/STX7/HLA-DMA/HLA-DOA/RNF13/HLA-DMB/CHMP5/RUBCN/HLA-DRA/CD2AP/CTSS/MARCHF8/UVRAG/VPS4B/CXCR4/VPS13C/IFNAR1/HLA-DPA1/PSAP	30
1_pt_baseline	up	BP	GO:1903131	mononuclear cell differentiation	40/523	498/15378	0.0803213	2.36172	5.79632	4.33699e-07	2.47387e-05	2.17881e-05	TLR4/RSAD2/LGALS9/PAX5/IRF7/BTK/CD79A/HDAC9/HLA-DRB1/BLNK/IRF4/IRF8/CD74/HHEX/CD79B/TPD52/FCGR2B/CCR6/LYN/MS4A1/HLA-DOA/IFI16/BCL2/POU2AF1/HLA-DRA/RB1/CD19/LILRB1/LIG4/TCF3/SYK/DCLRE1C/SLAMF6/BRD2/KDELR1/STAT6/CD83/QKI/FOXP1/CCR7	40
1_pt_baseline	up	CC	GO:0005774	vacuolar membrane	39/539	481/16235	0.0810811	2.44221	5.95002	2.66713e-07	3.11387e-05	2.87769e-05	TLR7/HLA-DRB5/CLCN4/HLA-DQA1/HLA-DOB/TASL/HLA-DRB1/HLA-DQB1/MARCHF1/GPR155/IFITM2/GNB4/BST2/IFITM1/CD74/DTX3L/LYN/STX7/RUBCNL/HLA-DMA/HLA-DOA/RNF13/HLA-DMB/CHMP5/HLA-DRA/HPS4/BLOC1S2/MARCHF8/CD164/DNAJC13/ECE1/FCMR/SPG11/SPPL2B/UVRAG/VPS13C/VMA22/HLA-DPA1/PSAP	39
1_pt_baseline	up	CC	GO:0098553	lumenal side of endoplasmic reticulum membrane	9/539	30/16235	0.3	9.03618	8.16391	3.517e-07	3.28488e-05	3.03573e-05	HLA-DRB5/HLA-DQA1/HLA-DRB1/HLA-DQB1/CD74/HLA-DRA/SPPL2B/HLA-C/HLA-DPA1	9
1_pt_baseline	up	BP	GO:0140588	chromatin looping	20/523	166/15378	0.120482	3.54258	6.17997	9.33251e-07	4.85757e-05	4.27822e-05	DDX11/DDX60/IFIH1/DDX60L/HELZ2/DHX58/SMCHD1/RIGI/RNF213/CHD9/SMC6/CHD6/INO80/BRD2/VPS4B/FBH1/CHD1/DDX18/DDX17/DDX5	20
1_pt_baseline	up	BP	GO:0002832	negative regulation of response to biotic stimulus	17/523	124/15378	0.137097	4.03112	6.35875	1.00095e-06	5.14563e-05	4.53192e-05	USP18/ISG15/OAS1/OAS3/LGALS9/DTX4/PARP14/DHX58/STAT2/TRIM38/NMI/ADAR/IFI16/USP15/TREX1/LILRB1/GRB2	17
1_pt_baseline	up	BP	GO:0031348	negative regulation of defense response	25/523	248/15378	0.100806	2.96406	5.85074	1.26543e-06	6.42593e-05	5.65953e-05	USP18/ISG15/OAS1/OAS3/CD200/LGALS9/DTX4/HLA-DRB1/PARP14/HCK/DHX58/STAT2/TRIM38/NMI/FCGR2B/LYN/ADAR/ALOX5/IFI16/USP15/TREX1/RB1/LILRB1/SYK/GRB2	25
1_pt_baseline	up	BP	GO:0002440	production of molecular mediator of immune response	23/523	217/15378	0.105991	3.11649	5.8916	1.4199e-06	7.03865e-05	6.19917e-05	TLR7/CD22/MZB1/TLR4/RSAD2/BTK/BST2/CD74/FCGR2B/CCR6/CALHM6/UBE2J1/RIGI/SWAP70/CD40/SCIMP/TREX1/LILRB1/LIG4/TCF3/SYK/STAT6/CD55	23
1_pt_baseline	up	BP	GO:0043123	positive regulation of canonical NF-kappaB signal transduction	22/523	202/15378	0.108911	3.20236	5.912	1.52355e-06	7.46359e-05	6.57342e-05	TLR7/TLR4/LGALS9/IFIT5/HLA-DRB1/BST2/TRIM38/CD74/PRKCE/TRIM22/ALPK1/TRIM25/CD40/TMEM106A/REL/TRIM5/TNFSF10/SHISA5/PRKCB/BIRC3/CXXC5/CCR7	22
1_pt_baseline	up	BP	GO:0035458	cellular response to interferon-beta	8/523	26/15378	0.307692	9.04721	7.70549	1.54283e-06	7.47018e-05	6.57923e-05	OAS1/IFITM2/STAT1/IFI16/PNPT1/TREX1/CAPN2/IFNAR1	8
1_pt_baseline	up	CC	GO:0009897	external side of plasma membrane	30/539	353/16235	0.0849858	2.55982	5.49064	2.53875e-06	0.0001482	0.000136959	CD22/TLR4/FCRL1/CD79A/HLA-DRB1/FCRLA/CD24/CD74/TNFRSF13C/CD79B/FCGR2B/CLEC17A/CCR6/FCRL2/MS4A1/CXCR5/CLEC2D/CD40/CD19/LILRB1/CAPN2/SLAMF6/ECE1/HLA-C/CXCR4/PECAM1/CD83/TMEM123/SELL/CCR7	30
1_pt_baseline	up	BP	GO:0002237	response to molecule of bacterial origin	28/523	318/15378	0.0880503	2.58898	5.37243	4.32418e-06	0.000187561	0.000165191	KMO/CMPK2/TLR4/STAP1/CD180/LGALS9/BTK/HCK/MEF2C/CD24/IRF8/PRKCE/JAK2/FCGR2B/LYN/LY86/TAP2/CD40/CHMP5/SCIMP/LILRB1/TRIM5/CAPN2/IFNAR1/AKIRIN2/FOXP1/CD55/CCR7	28
1_pt_baseline	up	MF	GO:0004715	non-membrane spanning protein tyrosine kinase activity	10/532	44/15901	0.227273	6.79298	7.15895	1.43793e-06	0.000191484	0.000163722	BLK/EIF2AK2/BTK/HCK/JAK2/LYN/TNK2/SYK/BAZ1B/CLK1	10
1_pt_baseline	up	MF	GO:0003727	single-stranded RNA binding	13/532	80/15901	0.1625	4.85698	6.43438	2.30145e-06	0.000205199	0.000175449	TLR7/DDX11/DDX60/IFIT5/IFIH1/DDX60L/DHX58/RIGI/PNPT1/STRBP/HNRNPU/HNRNPC/HNRNPDL	13
1_pt_baseline	up	MF	GO:0000510	H3-H4 histone complex chaperone activity	18/532	151/15901	0.119205	3.56294	5.88732	3.03574e-06	0.000205199	0.000175449	DDX11/DDX60/IFIH1/DDX60L/HELZ2/DHX58/SMCHD1/RIGI/RNF213/CHD9/CHD6/INO80/VPS4B/FBH1/CHD1/DDX18/DDX17/DDX5	18
1_pt_baseline	up	MF	GO:0140584	chromatin extrusion motor activity	18/532	151/15901	0.119205	3.56294	5.88732	3.03574e-06	0.000205199	0.000175449	DDX11/DDX60/IFIH1/DDX60L/HELZ2/DHX58/SMCHD1/RIGI/RNF213/CHD9/CHD6/INO80/VPS4B/FBH1/CHD1/DDX18/DDX17/DDX5	18
1_pt_baseline	up	MF	GO:0140665	ATP-dependent H3-H4 histone complex chaperone activity	18/532	151/15901	0.119205	3.56294	5.88732	3.03574e-06	0.000205199	0.000175449	DDX11/DDX60/IFIH1/DDX60L/HELZ2/DHX58/SMCHD1/RIGI/RNF213/CHD9/CHD6/INO80/VPS4B/FBH1/CHD1/DDX18/DDX17/DDX5	18
1_pt_baseline	up	MF	GO:0140849	ATP-dependent H2AZ histone chaperone activity	18/532	151/15901	0.119205	3.56294	5.88732	3.03574e-06	0.000205199	0.000175449	DDX11/DDX60/IFIH1/DDX60L/HELZ2/DHX58/SMCHD1/RIGI/RNF213/CHD9/CHD6/INO80/VPS4B/FBH1/CHD1/DDX18/DDX17/DDX5	18
1_pt_baseline	up	MF	GO:0015616	DNA translocase activity	18/532	152/15901	0.118421	3.5395	5.85295	3.33866e-06	0.000205199	0.000175449	DDX11/DDX60/IFIH1/DDX60L/HELZ2/DHX58/SMCHD1/RIGI/RNF213/CHD9/CHD6/INO80/VPS4B/FBH1/CHD1/DDX18/DDX17/DDX5	18
1_pt_baseline	up	MF	GO:0140674	ATP-dependent histone chaperone activity	18/532	152/15901	0.118421	3.5395	5.85295	3.33866e-06	0.000205199	0.000175449	DDX11/DDX60/IFIH1/DDX60L/HELZ2/DHX58/SMCHD1/RIGI/RNF213/CHD9/CHD6/INO80/VPS4B/FBH1/CHD1/DDX18/DDX17/DDX5	18
1_pt_baseline	up	CC	GO:0016607	nuclear speck	32/539	403/16235	0.0794045	2.39171	5.24259	4.98031e-06	0.000233407	0.000215704	MEF2C/TRIM69/LHPP/TRIM22/EAF2/TAP2/IFI16/BAZ2A/BMP2K/BASP1/ATF4/SMC6/ALKBH5/POLDIP3/CDK13/NOC3L/NRIP1/SPOP/RBBP6/THRAP3/BRD2/CIR1/ZBTB18/YTHDC1/CSNK1A1/KMT2E/HNRNPU/PPP4R3A/SRSF5/ZNF638/DDX17/DDX5	32
1_pt_baseline	up	CC	GO:0098576	lumenal side of membrane	9/539	40/16235	0.225	6.77713	6.77898	4.99801e-06	0.000233407	0.000215704	HLA-DRB5/HLA-DQA1/HLA-DRB1/HLA-DQB1/CD74/HLA-DRA/SPPL2B/HLA-C/HLA-DPA1	9
1_pt_baseline	up	BP	GO:2000106	regulation of leukocyte apoptotic process	13/523	87/15378	0.149425	4.39362	5.956	7.17895e-06	0.000297854	0.00026233	LGALS9/IRF7/BTK/MEF2C/CD74/HSH2D/LYN/BCL2/LILRB1/PRKD2/ST6GAL1/FOXP1/CCR7	13
1_pt_baseline	up	MF	GO:0140658	ATP-dependent chromatin remodeler activity	18/532	158/15901	0.113924	3.40509	5.65259	5.80247e-06	0.000309078	0.000264267	DDX11/DDX60/IFIH1/DDX60L/HELZ2/DHX58/SMCHD1/RIGI/RNF213/CHD9/CHD6/INO80/VPS4B/FBH1/CHD1/DDX18/DDX17/DDX5	18
1_pt_baseline	up	MF	GO:0003689	DNA clamp loader activity	18/532	160/15901	0.1125	3.36252	5.58794	6.93066e-06	0.0003461	0.000295921	DDX11/DDX60/IFIH1/DDX60L/HELZ2/DHX58/SMCHD1/RIGI/RNF213/CHD9/CHD6/INO80/VPS4B/FBH1/CHD1/DDX18/DDX17/DDX5	18
1_pt_baseline	up	BP	GO:0039530	MDA-5 signaling pathway	5/523	10/15378	0.5	14.7017	8.13236	9.76372e-06	0.000387201	0.00034102	OAS3/DDX60/IRF7/IFIH1/DHX58	5
1_pt_baseline	up	MF	GO:0140713	histone chaperone activity	18/532	163/15901	0.110429	3.30064	5.49286	8.99443e-06	0.000422738	0.000361448	DDX11/DDX60/IFIH1/DDX60L/HELZ2/DHX58/SMCHD1/RIGI/RNF213/CHD9/CHD6/INO80/VPS4B/FBH1/CHD1/DDX18/DDX17/DDX5	18
1_pt_baseline	up	BP	GO:0050870	positive regulation of T cell activation	23/523	250/15378	0.092	2.70512	5.10016	1.53026e-05	0.000601132	0.000529436	HLA-DRB5/HLA-DQA1/LGALS9/HLA-DOB/HLA-DRB1/HLA-DQB1/CD24/CD74/TNFRSF13C/JAK2/LYN/HLA-DMA/HLA-DOA/HLA-DMB/HSPH1/HLA-DRA/LILRB1/SYK/BRD2/CD83/CD55/HLA-DPA1/CCR7	23
1_pt_baseline	up	BP	GO:0002700	regulation of production of molecular mediator of immune response	19/523	183/15378	0.103825	3.05282	5.24174	1.56159e-05	0.000607708	0.000535228	TLR7/CD22/MZB1/TLR4/RSAD2/BTK/BST2/CD74/FCGR2B/CALHM6/UBE2J1/RIGI/CD40/SCIMP/TREX1/LILRB1/SYK/STAT6/CD55	19
1_pt_baseline	up	MF	GO:0140375	immune receptor activity	16/532	137/15901	0.116788	3.4907	5.44728	1.38817e-05	0.000616195	0.000526857	HLA-DQA1/HLA-DOB/HLA-DRB1/HLA-DQB1/CD74/FCGR2B/CCR6/HLA-DOA/CXCR5/HLA-DRA/LILRB1/FCMR/CXCR4/IFNAR1/HLA-DPA1/CCR7	16
1_pt_baseline	up	BP	GO:0097048	dendritic cell apoptotic process	5/523	11/15378	0.454545	13.3652	7.69756	1.73995e-05	0.000658649	0.000580094	LGALS9/LYN/BCL2/LILRB1/CCR7	5
1_pt_baseline	up	CC	GO:0030139	endocytic vesicle	27/539	333/16235	0.0810811	2.44221	4.92762	1.88442e-05	0.000676942	0.000625597	TLR7/HLA-DRB5/HLA-DQA1/UNC93B1/MYO1E/HLA-DRB1/HVCN1/HLA-DQB1/CYBB/CD74/MTSS1/LYN/STX7/RAB8A/TAP2/HSPH1/GSN/HLA-DRA/SCIMP/NCF4/CAMK2D/SYK/CTSS/UVRAG/HLA-C/HLA-DPA1/UBB	27
1_pt_baseline	up	BP	GO:1903039	positive regulation of leukocyte cell-cell adhesion	24/523	273/15378	0.0879121	2.58492	4.95768	2.13773e-05	0.000774046	0.000681727	HLA-DRB5/HLA-DQA1/LGALS9/HLA-DOB/HLA-DRB1/HLA-DQB1/CD24/CD74/TNFRSF13C/JAK2/LYN/HLA-DMA/ALOX5/HLA-DOA/HLA-DMB/HSPH1/HLA-DRA/LILRB1/SYK/BRD2/CD83/CD55/HLA-DPA1/CCR7	24
1_pt_baseline	up	BP	GO:0140894	endolysosomal toll-like receptor signaling pathway	9/523	48/15378	0.1875	5.51315	5.87596	2.91767e-05	0.000987738	0.000869932	TLR7/OAS1/RSAD2/UNC93B1/TASL/PIK3AP1/SCIMP/WDFY1/WASHC4	9
1_pt_baseline	up	BP	GO:0006959	humoral immune response	19/523	196/15378	0.0969388	2.85033	4.89175	4.08567e-05	0.00127196	0.00112026	JCHAIN/HLA-DRB1/HLA-DQB1/BLNK/MEF2C/FCGR2B/H2BC12/CCR6/MS4A1/ALOX5/BCL2/POU2AF1/HMGN2/POU2F2/FCMR/CD83/ST6GAL1/CD55/CCR7	19
1_pt_baseline	up	BP	GO:0042116	macrophage activation	13/523	102/15378	0.127451	3.7475	5.22376	4.1238e-05	0.00127196	0.00112026	TLR4/STAP1/CD200/CD74/NMI/PRKCE/JAK2/FCGR2B/IFI35/TMEM106A/TREX1/SYK/FOXP1	13
1_pt_baseline	up	BP	GO:0007159	leukocyte cell-cell adhesion	30/523	403/15378	0.0744417	2.18884	4.53778	5.1769e-05	0.00156911	0.00138197	HLA-DRB5/HLA-DQA1/LGALS9/HLA-DOB/HLA-DRB1/HLA-DQB1/CD24/CD74/TNFRSF13C/JAK2/PAWR/LYN/HLA-DMA/ALOX5/HLA-DOA/HLA-DMB/HSPH1/HLA-DRA/LILRB1/SYK/BRD2/MIA3/PECAM1/CD83/RIPOR2/SELL/CD55/HLA-DPA1/EZR/CCR7	30
1_pt_baseline	up	BP	GO:0016064	immunoglobulin mediated immune response	14/523	119/15378	0.117647	3.45923	5.05312	5.20083e-05	0.00156911	0.00138197	IRF7/BTK/IGLL5/CD74/FCGR2B/CCR6/SWAP70/CD40/TREX1/CD19/LIG4/FCMR/STAT6/CD55	14
1_pt_baseline	up	BP	GO:0032102	negative regulation of response to external stimulus	28/523	369/15378	0.0758808	2.23116	4.49159	6.58133e-05	0.00192991	0.00169973	USP18/ISG15/OAS1/OAS3/STAP1/CD200/LGALS9/PTPRO/DTX4/HLA-DRB1/PARP14/HCK/DHX58/STAT2/TRIM38/NMI/FCGR2B/LYN/ADAR/ALOX5/IFI16/USP15/TREX1/RB1/LILRB1/SYK/GRB2/ST6GAL1	28
1_pt_baseline	up	MF	GO:0140597	protein carrier chaperone	18/532	187/15901	0.0962567	2.87703	4.80374	5.78271e-05	0.00210017	0.00179568	DDX11/DDX60/IFIH1/DDX60L/HELZ2/DHX58/SMCHD1/RIGI/RNF213/CHD9/CHD6/INO80/VPS4B/FBH1/CHD1/DDX18/DDX17/DDX5	18
1_pt_baseline	up	MF	GO:0003712	transcription coregulator activity	33/532	475/15901	0.0694737	2.07651	4.43168	6.29365e-05	0.00218636	0.00186937	JUP/RBBP8/HDAC9/PARP14/PARP9/IRF4/TRIM38/TRIM22/PAWR/BCL11A/TRIM25/CIITA/ARID5B/PDLIM1/PARP10/POU2AF1/RB1/NCOA3/BASP1/TRIM5/JMJD1C/ZMYND8/NRIP1/THRAP3/CIR1/CEBPZ/QKI/AKIRIN2/NCOR1/KMT2E/HNRNPU/DDX17/BTG1	33
1_pt_baseline	up	MF	GO:0140097	catalytic activity, acting on DNA	25/532	322/15901	0.0776398	2.32058	4.45405	8.70531e-05	0.00289814	0.00247796	DDX11/DDX60/RBBP8/IFIH1/DDX60L/HELZ2/DHX58/ISG20/SMCHD1/RIGI/TREX1/LIG4/RNF213/CHD9/DCLRE1C/SETX/CHD6/INO80/VPS4B/FBH1/CHD1/DDX18/BPTF/DDX17/DDX5	25
1_pt_baseline	up	MF	GO:0140297	DNA-binding transcription factor binding	32/532	464/15901	0.0689655	2.06132	4.31672	9.30862e-05	0.00297503	0.0025437	IFI27/JUP/TRIP6/RBBP8/HDAC9/PARP9/MEF2C/HHEX/DTX3L/BCL11A/CIITA/OASL/PARP10/SP100/BCL2/RB1/BAZ2A/TCF3/NCOA3/ATF4/PRKCB/JMJD1C/ZMYND8/NRIP1/CNOT1/THRAP3/DNAJA1/MEF2A/NCOR1/CXXC5/FOXP1/DDX5	32
1_pt_baseline	up	BP	GO:0045730	respiratory burst	7/523	35/15378	0.2	5.88069	5.42388	0.000148468	0.00388819	0.00342445	JCHAIN/CYBB/HCK/CD24/NCF1C/NCF4/CD55	7
1_pt_baseline	up	BP	GO:0002367	cytokine production involved in immune response	13/523	116/15378	0.112069	3.29521	4.65582	0.000157438	0.00409732	0.00360864	TLR7/TLR4/RSAD2/BTK/BST2/CD74/CALHM6/UBE2J1/RIGI/SCIMP/LILRB1/SYK/CD55	13
1_pt_baseline	up	BP	GO:0051851	host-mediated perturbation of symbiont process	12/523	102/15378	0.117647	3.45923	4.67568	0.000176346	0.00453275	0.00399214	IFI27/LY6E/IFITM2/IFITM1/CD74/TRIM25/CIITA/GSN/TRIM5/CCNK/SMC6/CHD1	12
1_pt_baseline	up	BP	GO:0035850	epithelial cell differentiation involved in kidney development	8/523	48/15378	0.166667	4.90057	5.07842	0.000192923	0.00482886	0.00425293	PTPRO/MYO1E/MEF2C/STAT1/CD24/MTSS1/BASP1/CD2AP	8
1_pt_baseline	up	BP	GO:0031341	regulation of cell killing	12/523	103/15378	0.116505	3.42564	4.63453	0.000193567	0.00482886	0.00425293	STAP1/LGALS9/HLA-DRB1/FCGR2B/STX7/TAP2/HLA-DRA/LILRB1/SLAMF6/HLA-C/GRB2/CD55	12
1_pt_baseline	up	CC	GO:0001772	immunological synapse	8/539	48/16235	0.166667	5.0201	5.16877	0.000163915	0.00546774	0.00505302	HLA-DRB1/STX7/CALHM6/CD37/HLA-DRA/SCIMP/ATP2B1/EZR	8
1_pt_baseline	up	BP	GO:0140895	cell surface toll-like receptor signaling pathway	9/523	62/15378	0.145161	4.26824	4.83824	0.000231403	0.00566802	0.00499201	OAS1/TLR4/NMI/PRKCE/LYN/IFI35/PIK3AP1/SCIMP/WDFY1	9
1_pt_baseline	up	MF	GO:0035091	phosphatidylinositol binding	22/532	280/15901	0.0785714	2.34843	4.2353	0.000192484	0.0056961	0.00487026	MYO1E/BTK/SNX22/SESTD1/PASK/NCF1C/ZCCHC2/SNX2/ITPR1/FGD2/RUBCNL/FCHSD2/RCSD1/GSN/RUBCN/NCF4/DAPP1/PLEKHF2/AIDA/WDFY1/SNX19/GGA2	22
1_pt_baseline	up	BP	GO:0002577	regulation of antigen processing and presentation	5/523	18/15378	0.277778	8.16762	5.70908	0.000264737	0.00622804	0.00548524	HLA-DOB/CD74/FCGR2B/HLA-DOA/CCR7	5
1_pt_baseline	up	MF	GO:0046966	nuclear thyroid hormone receptor binding	6/532	27/15901	0.222222	6.64202	5.4589	0.000221541	0.00632182	0.00540526	TRIP6/OASL/NCOA3/JMJD1C/THRAP3/NCOR1	6
1_pt_baseline	up	MF	GO:0005085	guanyl-nucleotide exchange factor activity	19/532	228/15901	0.0833333	2.49076	4.21823	0.000246873	0.00657506	0.00562178	RASGEF1B/PSD3/RALGPS2/DENND5B/PLEKHG1/RASGRP3/FGD2/SWAP70/TAGAP/VAV2/SH3BP5/HPS4/RCC2/MYCBP2/DENND3/HPS1/RAPGEF1/RASGRP2/ITSN2	19
1_pt_baseline	up	BP	GO:0046631	alpha-beta T cell activation	17/523	191/15378	0.0890052	2.61706	4.21946	0.000287977	0.00673671	0.00593324	RSAD2/LGALS9/HLA-DRB1/IRF4/JAK2/WDFY4/HSPH1/BCL2/HLA-DRA/LILRB1/SYK/SLAMF6/BRD2/STAT6/CD83/FOXP1/CD55	17
1_pt_baseline	up	CC	GO:0032588	trans-Golgi network membrane	12/539	108/16235	0.111111	3.34673	4.53431	0.000243954	0.00759509	0.00701902	HLA-DRB5/HLA-DQA1/HLA-DRB1/HLA-DQB1/MARCHF1/CD74/RAB8A/HLA-DRA/CD2AP/FCMR/HLA-DPA1/AFTPH	12
1_pt_baseline	up	BP	GO:0001910	regulation of leukocyte mediated cytotoxicity	11/523	94/15378	0.117021	3.44083	4.45382	0.000341232	0.00785023	0.00691395	STAP1/LGALS9/HLA-DRB1/FCGR2B/STX7/TAP2/HLA-DRA/LILRB1/SLAMF6/HLA-C/GRB2	11
1_pt_baseline	up	BP	GO:0002861	regulation of inflammatory response to antigenic stimulus	7/523	40/15378	0.175	5.1456	4.92588	0.000355365	0.00804206	0.0070829	BTK/HLA-DRB1/HCK/FCGR2B/LYN/SYK/CCR7	7
1_pt_baseline	up	MF	GO:0140098	catalytic activity, acting on RNA	26/532	370/15901	0.0702703	2.10031	3.98428	0.000312158	0.00804562	0.00687914	DDX60/IFIH1/NT5C3A/DDX60L/HELZ2/DHX58/ISG20/WARS1/RIGI/CMTR1/PNPT1/RNGTT/TMT1A/QRSL1/TRMT1L/LARS1/ALKBH5/TARS1/AARS1/XRN1/N4BP1/CNOT1/MARF1/DDX18/DDX17/DDX5	26
1_pt_baseline	up	BP	GO:0035821	modulation of process of another organism	12/523	110/15378	0.109091	3.20765	4.35999	0.00035922	0.00808536	0.00712103	IFI27/LY6E/IFITM2/IFITM1/CD74/TRIM25/CIITA/GSN/TRIM5/CCNK/SMC6/CHD1	12
1_pt_baseline	up	BP	GO:0000209	protein polyubiquitination	20/523	254/15378	0.0787402	2.31523	3.96585	0.000443202	0.00986895	0.00869191	IFI27/DTX4/MARCHF1/TRIM38/NMI/DTX3L/TRIM22/TRIM25/UBE2J1/UBE2L6/PARP10/BCL2/TRIM5/RNF213/MARCHF8/MYCBP2/SPOP/AMFR/TRIM44/TRIM56	20
1_pt_baseline	up	BP	GO:0002821	positive regulation of adaptive immune response	13/523	129/15378	0.100775	2.96314	4.20122	0.000451339	0.00992359	0.00874002	RSAD2/BTK/HLA-DRB1/JAK2/STX7/TAP2/CD40/HLA-DRA/BRD2/HLA-C/STAT6/AKIRIN2/CD55	13
1_pt_baseline	up	BP	GO:0006909	phagocytosis	18/523	219/15378	0.0821918	2.41672	3.96206	0.000508884	0.0108666	0.00957058	TLR4/PLSCR1/STAP1/BTK/HCK/IRF8/PRKCE/FCGR2B/LYN/VAV2/GSN/RUBCN/TREX1/NCF4/SYK/SPG11/PECAM1/BLTP1	18
1_pt_baseline	up	MF	GO:0140104	molecular carrier activity	19/532	241/15901	0.0788382	2.3564	3.9476	0.000495117	0.0119878	0.0102498	DDX11/DDX60/IFIH1/DDX60L/HELZ2/DHX58/SMCHD1/RIGI/RNF213/CHD9/CHD6/INO80/VPS4B/FBH1/CHD1/DDX18/KPNB1/DDX17/DDX5	19
1_pt_baseline	up	MF	GO:0019865	immunoglobulin binding	5/532	21/15901	0.238095	7.11645	5.21814	0.000536469	0.012607	0.0107792	CD22/JCHAIN/FCGR2B/MS4A1/FCMR	5
1_pt_baseline	up	BP	GO:0006913	nucleocytoplasmic transport	23/523	327/15378	0.0703364	2.06813	3.66325	0.000835638	0.0165695	0.0145933	IFI27/JUP/PRICKLE1/MX2/BACH2/HHEX/JAK2/ADAR/SP100/PKIG/SYK/NUP88/UPF2/ALKBH5/POLDIP3/SMG7/LSG1/SPG11/WASHC4/AKIRIN2/YTHDC1/KPNB1/TXNIP	23
1_pt_baseline	up	CC	GO:0071203	WASH complex	4/539	13/16235	0.307692	9.26787	5.52619	0.000676361	0.0181596	0.0167822	RCSD1/DNAJC13/CAPZA1/WASHC4	4
1_pt_baseline	up	CC	GO:0012507	ER to Golgi transport vesicle membrane	8/539	59/16235	0.135593	4.08415	4.39783	0.000699942	0.0181596	0.0167822	HLA-DRB5/HLA-DQA1/HLA-DRB1/HLA-DQB1/CD74/HLA-DRA/HLA-C/HLA-DPA1	8
1_pt_baseline	up	MF	GO:0005154	epidermal growth factor receptor binding	6/532	34/15901	0.176471	5.27455	4.64209	0.000825331	0.0188411	0.0161095	PLSCR1/SNX2/MS4A1/VAV2/TNK2/GRB2	6
1_pt_baseline	up	BP	GO:0001914	regulation of T cell mediated cytotoxicity	7/523	47/15378	0.148936	4.37924	4.35344	0.000976484	0.018912	0.0166564	HLA-DRB1/FCGR2B/STX7/TAP2/HLA-DRA/LILRB1/HLA-C	7
1_pt_baseline	up	BP	GO:0045348	positive regulation of MHC class II biosynthetic process	4/523	14/15378	0.285714	8.40098	5.19818	0.00100861	0.0192654	0.0169677	TLR4/JAK2/CIITA/TMEM106A	4
1_pt_baseline	up	BP	GO:0051091	positive regulation of DNA-binding transcription factor activity	15/523	183/15378	0.0819672	2.41012	3.60065	0.00149325	0.0266862	0.0235034	JUP/TLR4/CD200/LGALS9/EIF2AK2/BTK/TRIM38/TRIM22/TRIM25/ARID5B/SP100/TCF3/TRIM5/MTPN/PRKD2	15
1_pt_baseline	up	BP	GO:0002437	inflammatory response to antigenic stimulus	8/523	65/15378	0.123077	3.61889	3.97003	0.00155801	0.0274897	0.024211	BTK/HLA-DRB1/HCK/FCGR2B/LYN/TREX1/SYK/CCR7	8
1_pt_baseline	up	MF	GO:0017124	SH3 domain binding	11/532	112/15901	0.0982143	2.93554	3.82441	0.00131901	0.0284835	0.0243538	PLSCR1/ADAM19/LYN/ARHGAP17/SH3BP5/CD2AP/RAPGEF1/UVRAG/GRB2/QKI/WASF2	11
1_pt_baseline	up	BP	GO:0001836	release of cytochrome c from mitochondria	7/523	52/15378	0.134615	3.95816	4.00921	0.00179501	0.0307589	0.0270904	IFI27/HRK/IFI6/PMAIP1/BCL2/BMF/TNFSF10	7
1_pt_baseline	up	MF	GO:0140801	histone H2AXY142 kinase activity	11/532	114/15901	0.0964912	2.88404	3.75598	0.00152361	0.0307616	0.0263016	BLK/EIF2AK2/BTK/HCK/JAK2/LYN/EIF2AK3/TNK2/SYK/BAZ1B/CLK1	11
1_pt_baseline	up	MF	GO:0044389	ubiquitin-like protein ligase binding	21/532	306/15901	0.0686275	2.05121	3.45454	0.00154	0.0307616	0.0263016	ISG15/PARP9/STAT1/STAT2/DTX3L/LYN/UBE2J1/RIGI/TNK2/BCL2/CD40/RB1/SMC6/SPART/SPOP/CXCR4/DNAJA1/FOXO1/TXNIP/HSP90AB1/UBB	21
1_pt_baseline	up	BP	GO:0046847	filopodium assembly	8/523	67/15378	0.119403	3.51086	3.86463	0.00189776	0.032123	0.0282918	AGRN/FGD2/RHOQ/CD2AP/ZMYND8/RIPOR2/EZR/CCR7	8
1_pt_baseline	up	BP	GO:0031396	regulation of protein ubiquitination	15/523	188/15378	0.0797872	2.34602	3.48419	0.00194851	0.0325848	0.0286985	ISG15/PRICKLE1/NMI/PRKCE/DTX3L/PARP10/BIRC3/MYCBP2/RASSF1/ARRDC3/N4BP1/DNAJA1/TRIM44/HSP90AB1/UBB	15
1_pt_baseline	up	BP	GO:0008637	apoptotic mitochondrial changes	10/523	99/15378	0.10101	2.97004	3.68975	0.00196758	0.032772	0.0288633	IFI27/HRK/IFIT2/IFI6/PPM1K/PMAIP1/BCL2/BLOC1S2/BMF/TNFSF10	10
1_pt_baseline	up	BP	GO:0045655	regulation of monocyte differentiation	4/523	17/15378	0.235294	6.91846	4.58114	0.00221131	0.0358284	0.0315552	IRF7/HLA-DRB1/CD74/FOXP1	4
1_pt_baseline	up	MF	GO:0004842	ubiquitin-protein transferase activity	26/532	418/15901	0.062201	1.85913	3.3117	0.00186475	0.0363399	0.0310712	HERC6/HERC5/DTX4/MARCHF1/TRIM38/TRIM69/DTX3L/TRIM22/FBXO6/TRIM25/WDSUB1/UBE2J1/UBE2L6/RNF13/TRIM5/RNF213/MARCHF8/BIRC3/MYCBP2/UBA7/MDM4/RNF145/RBBP6/AMFR/TRIM44/TRIM56	26
1_pt_baseline	up	MF	GO:0038187	pattern recognition receptor activity	6/532	40/15901	0.15	4.48336	4.10389	0.00198844	0.0378277	0.0323433	TLR7/TLR4/IFIH1/CLEC17A/RIGI/TRIM5	6
1_pt_baseline	up	MF	GO:0042393	histone binding	17/532	232/15901	0.0732759	2.19015	3.39748	0.0021205	0.0387889	0.0331651	PARP9/STAT1/JAK2/DTX3L/BAZ2A/ZCWPW1/BAZ1B/PRKCB/PHF1/ZMYND8/CHD6/INO80/BRD2/CHD1/KMT2E/BPTF/PHC3	17
1_pt_baseline	up	MF	GO:0070566	adenylyltransferase activity	5/532	28/15901	0.178571	5.33734	4.2737	0.00213606	0.0387889	0.0331651	OAS1/OAS3/OAS2/TENT5A/TENT5C	5
1_pt_baseline	up	BP	GO:0045342	MHC class II biosynthetic process	4/523	18/15378	0.222222	6.5341	4.40796	0.00276748	0.043517	0.0383268	TLR4/JAK2/CIITA/TMEM106A	4
1_pt_baseline	up	BP	GO:0042554	superoxide anion generation	6/523	42/15378	0.142857	4.20049	3.89705	0.00278556	0.0436055	0.0384048	HVCN1/CYBB/NCF1C/PRKCE/NCF4/SYK	6
1_pt_baseline	up	CC	GO:0030666	endocytic vesicle membrane	15/539	192/16235	0.078125	2.35317	3.49521	0.00190474	0.0444756	0.0411022	HLA-DRB5/HLA-DQA1/HLA-DRB1/HVCN1/HLA-DQB1/CYBB/CD74/LYN/RAB8A/TAP2/HLA-DRA/CAMK2D/HLA-C/HLA-DPA1/UBB	15
1_pt_baseline	up	BP	GO:0036336	dendritic cell migration	5/523	30/15378	0.166667	4.90057	4.01249	0.00314492	0.0483228	0.0425594	LGALS9/CCR6/ALOX5/CXCR4/CCR7	5
1_pt_baseline	up	BP	GO:0051491	positive regulation of filopodium assembly	5/523	30/15378	0.166667	4.90057	4.01249	0.00314492	0.0483228	0.0425594	AGRN/RHOQ/ZMYND8/RIPOR2/CCR7	5
1_pt_baseline	down	CC	GO:0022626	cytosolic ribosome	77/704	112/16235	0.6875	15.8545	33.5848	6.13015e-79	3.12025e-76	2.50368e-76	RPL30/RPL9/RPL12/RPL35/RPLP1/RPL32/RACK1/RPS12/RPL23/RPLP2/RPL38/RPS23/RPS29/RPS24/RPL8/RPS27/RPL27A/RPL29/RPS13/RPL18A/RPL36A/RPL11/RPS25/RPL26/RPS2/RPL24/RPL18/RPL14/RPL39/RPL19/RPS17/RPL31/RPS20/RPL37/RPS11/RPL41/RPL37A/RPSA/RPL35A/UBA52/RPL13/RPS4Y1/RPS19/RPL15/RPS15A/RPS18/RPL34/RPS21/RPS9/RPL22/RPL21/RPL17/RPL7A/RPLP0/RPS27A/RPS14/RPL27/RPS6/RPS10/RPS8/RPL13A/EEF1A1/RPL3/RPL23A/RPS7/RPS5/RP…	77
1_pt_baseline	down	BP	GO:0002181	cytoplasmic translation	90/686	165/15378	0.545455	12.2274	31.3308	6.19577e-78	2.92874e-74	2.44896e-74	RPL30/YBX1/RPL9/RPL12/RPL35/RPLP1/EEF1D/RPL32/RACK1/RPS12/RPL23/RPLP2/RPL38/RPS23/EIF2S3/RPS29/RPS24/RPL8/RPS27/RPL27A/RPL29/RPS13/RPL18A/EIF3H/EIF3G/RPL36A/RPL11/RPS25/RPL26/RPS2/RPL24/RPL18/RPL14/RPL39/RPL19/RPS17/RPL31/RPS20/RPL37/RPS11/RPL41/RPL37A/RPSA/RPL35A/UBA52/EIF3D/RPL13/EIF3E/RPS19/RPL15/EIF3M/RWDD1/RPS15A/RPS18/RPL34/RPS21/EIF4A1/RPS9/RPL22/RPL21/RPL17/RPL7A/RPLP0/EIF3F/RPS27A/RPS14/…	90
1_pt_baseline	down	MF	GO:0003735	structural constituent of ribosome	76/700	156/15901	0.487179	11.0666	27.1136	3.33165e-61	3.03514e-58	2.64779e-58	RPL30/RPL9/RPL12/RPL35/RPLP1/RPL32/RPS12/RPL23/RPLP2/RPL38/RPS23/RPS29/RPS24/RPL8/RPS27/RPL27A/RPL29/RPS13/RPL18A/RPL36A/RPL11/RPS25/RPL26/RPS2/RPL24/RPL18/RPL14/RPL39/RPL19/RPS17/RPL31/RPS20/RPL37/RPS11/RPL41/RPL37A/RPSA/RPL35A/UBA52/RPL13/RPS4Y1/RPS19/RPL15/RPS15A/RPS18/RPL34/RPS21/RPS9/RPL22/RPL21/RPL17/RPL7A/RPLP0/RPS27A/RPS14/RPL27/RPS6/RPS10/RPS8/RPL13A/RPL3/RPL23A/MRPS6/RPS7/RPS5/RPS3/RPL1…	76
1_pt_baseline	down	CC	GO:0005925	focal adhesion	79/704	416/16235	0.189904	4.37939	14.866	1.59142e-29	1.15719e-27	9.28529e-28	RPL30/RPL9/PCBP2/CALR/RPL12/RPLP1/HSP90B1/IL16/PPIA/RPL23/RPLP2/RPL38/RPS29/CDC42/RPL8/RPS13/RAC2/SYNE2/HSPA5/RPS2/HSPA8/RPL18/TES/HMGA1/RPL19/RPS17/P4HB/PFN1/RPL31/MAPK1/RPS11/RPL37A/NPM1/MAP2K1/LCP1/ACTB/RPS19/ARPC2/RPS18/KRAS/RPS9/RPL22/RPL7A/RPLP0/PPIB/RPS14/RPL27/PABPC1/ITGB1/ACTN1/CD44/RPS10/RPS8/VIM/AHNAK/RPL13A/ITGA6/PTPN12/RPL3/RPS7/RPS5/RPS3/RPS4X/RPL7/RPL6/RPS3A/RPL10A/ITGA5/RPL5/ITGB2…	79
1_pt_baseline	down	BP	GO:0002250	adaptive immune response	68/686	437/15378	0.155606	3.48821	11.4024	8.4935e-20	2.00744e-16	1.67858e-16	LEF1/HLA-B/HLA-A/IL6ST/IL27RA/HLA-F/C1QBP/NDFIP1/IL7R/ARID5A/CD84/ITK/CD28/IL6R/ERAP1/JAK3/PRF1/THEMIS/CD3E/SKAP1/TGFB1/CD247/CAMK4/KLRK1/PAG1/FYN/TNFRSF1B/SPN/STAT4/JUNB/CD3G/CTSC/LAT/CD226/CD40LG/CD6/SLA2/CTSL/CD27/LAX1/CD3D/ZAP70/KLRD1/RORA/SH2D1A/TBX21/RAB27A/CD8B/LIME1/SLAMF7/GATA3/CD8A/BTN3A2/FCGR3A/TNFAIP3/DUSP10/BATF/CD7/ANXA1/SAMSN1/GZMM/SH2D1B/IL2RB/LGALS1/EOMES/SOCS3/KLRC1/HLA-DQA1	68
1_pt_baseline	down	BP	GO:0050851	antigen receptor-mediated signaling pathway	41/686	187/15378	0.219251	4.91494	11.6388	1.03917e-17	1.63739e-14	1.36916e-14	HLA-A/FYB1/MAPK1/PRNP/ITK/CD28/THEMIS/CD3E/SKAP1/NFATC2/LCK/CD247/FYN/PLCG1/CD3G/LAT/RPS3/UBASH3A/SLC39A10/PDE4D/CD226/FCRL3/PTPN22/SLA2/LAX1/PRKCH/LCP2/CD3D/ZAP70/SH2D1A/CD8B/LIME1/CMTM3/GATA3/CD8A/FOSL2/BTN3A2/PTPRJ/KCNN4/LGALS3/ITPRIPL1	41
1_pt_baseline	down	BP	GO:0030098	lymphocyte differentiation	61/686	414/15378	0.147343	3.30297	10.2641	1.10482e-16	1.0445e-13	8.73388e-14	ZFP36L1/LEF1/SOD1/KLF6/IL6ST/RUNX3/NDFIP1/ZFP36L2/IL7R/IKZF1/ACTB/PIK3R1/ITK/TCF7/PREX1/CD28/IL6R/RPL22/JAK3/RASGRP1/THEMIS/CD3E/RPS6/ITGB1/TGFB1/LCK/BCL11B/VSIR/CAMK4/SPN/STAT4/PRDX2/ITM2A/JUNB/CD3G/XBP1/CD2/RBPJ/PTGER4/CD40LG/FCRL3/ID2/PTPN22/CTSL/CD27/CD3D/ZAP70/RORA/ZMIZ1/TBX21/GATA3/CD8A/FOSL2/PTPRJ/DUSP10/BATF/ANXA1/LGALS1/EOMES/SOCS3/KLRC1	61
1_pt_baseline	down	BP	GO:0051249	regulation of lymphocyte activation	66/686	492/15378	0.134146	3.00715	9.77755	7.10101e-16	4.79521e-13	4.00967e-13	ZFP36L1/LEF1/TBC1D10C/SOD1/RAC2/HLA-A/IL6ST/IL27RA/RUNX3/NDFIP1/ZFP36L2/IL7R/ACTB/PRNP/TCF7/CD28/RASAL3/JAK3/RASGRP1/CD3E/TGFB1/NFATC2/LCK/VSIR/CAMK4/KLRK1/PAG1/FYN/TNFRSF1B/SPN/PRDX2/JUNB/XBP1/CD2/LAT/RPS3/SLC39A10/TMIGD2/CD40LG/FCRL3/CD6/ID2/PTPN22/CD27/LAX1/ZAP70/KLRD1/ZMIZ1/TBX21/GATA3/FCGR3A/TNFAIP3/DUSP10/TIGIT/AIF1/BATF/ANXA1/TSPAN32/TYROBP/SAMSN1/TNFSF14/LGALS1/CCL5/LGALS3/KLRC1/HLA-DQA1	66
1_pt_baseline	down	CC	GO:0098803	respiratory chain complex	26/704	100/16235	0.26	5.99588	10.6691	7.84436e-14	3.99278e-12	3.2038e-12	MT-ATP6/MT-CO3/MT-ATP8/NDUFA1/UQCRH/COX7C/NDUFA4/UQCRQ/NDUFB9/ATP5PO/MT-ND3/ATP5ME/MT-ND1/ATP5F1E/NDUFB1/COX6C/ATP5F1A/COX4I1/MT-ND2/NDUFA10/MT-CYB/ATP5PB/NDUFB11/ATP5MG/UQCRB/NDUFS5	26
1_pt_baseline	down	BP	GO:0046631	alpha-beta T cell activation	36/686	191/15378	0.188482	4.22518	9.69151	1.47026e-13	6.3757e-11	5.33125e-11	LEF1/HLA-A/IL6ST/CLEC2B/RUNX3/NDFIP1/PIK3R1/ITK/CD28/IL6R/RASAL3/RPL22/JAK3/CD3E/BCL11B/CD247/VSIR/NKG7/SPN/STAT4/JUNB/CD3G/PTGER4/CTSL/CD3D/ZAP70/RORA/TBX21/GATA3/FOSL2/BATF/ANXA1/LGALS1/LGALS3/EOMES/SOCS3	36
1_pt_baseline	down	CC	GO:0032040	small-subunit processome	21/704	72/16235	0.291667	6.72615	10.3673	1.71437e-12	7.93284e-11	6.3653e-11	RPS12/RPS23/RPS24/RPS27/RPS13/RPS17/RPS11/RPS19/RPS15A/RPS9/RPS27A/RPS14/RPS6/RPS8/RPS7/RPS5/RPS4X/RPS3A/RPS28/FBL/RPS16	21
1_pt_baseline	down	BP	GO:0006119	oxidative phosphorylation	30/686	139/15378	0.215827	4.83818	9.82228	4.11381e-13	1.389e-10	1.16145e-10	MT-ATP6/MT-CO3/MT-ATP8/NDUFA1/UQCRH/COX7C/NDUFA4/UQCRQ/CHCHD2/NDUFB9/ATP5PO/MT-ND3/ATP5ME/MT-ND1/ATP5F1E/PARK7/NDUFB1/COX6C/ATP5F1A/COX4I1/MT-ND2/NDUFA10/MT-CYB/ATP5PB/NDUFB11/ATP5MG/UQCRB/NDUFS5/SLC25A23/DNAJC15	30
1_pt_baseline	down	MF	GO:0019843	rRNA binding	20/700	64/15901	0.3125	7.09866	10.4906	1.80931e-12	8.2414e-10	7.18962e-10	RPL9/RPL12/RPL23/RPL8/NOP53/RPS13/RPL11/RPL37/RPS11/NPM1/RPS4Y1/RPS18/RPS9/RPLP0/RPL23A/MRPS6/RPS5/RPS3/RPS4X/RPL5	20
1_pt_baseline	down	CC	GO:0009897	external side of plasma membrane	46/704	353/16235	0.130312	3.00513	8.10916	2.3106e-11	9.80078e-10	7.86413e-10	HLA-B/CALR/HLA-A/IL6ST/HLA-F/P4HB/IL7R/CD84/PRNP/CD28/IL6R/CLCN3/CD3E/ITGB1/ITGAL/KLRK1/ABCB1/ITGA6/TGFBR3/SPN/IL21R/CD3G/CD2/ITGA5/CD226/CD40LG/FCRL3/ITGB2/CD27/CD3D/KLRD1/SLAMF7/CD8A/BTN3A2/FCGR3A/ABCC4/FASLG/FAS/CCR4/IL2RB/NT5E/CCR5/ITGA1/CXCR3/KLRC1/CXCR6	46
1_pt_baseline	down	BP	GO:0007159	leukocyte cell-cell adhesion	52/686	403/15378	0.129032	2.8925	8.31885	4.506e-12	1.3833e-09	1.15669e-09	LEF1/RAC2/HLA-A/IL6ST/RUNX3/NDFIP1/IL7R/ACTB/PRNP/CD28/RASAL3/JAK3/RASGRP1/CD3E/SKAP1/ITGB1/TGFB1/LCK/CD44/VSIR/ITGAL/KLRK1/PAG1/FYN/SPN/PRDX2/SEMA4D/XBP1/RPS3/ITGA5/TMIGD2/CD40LG/CD6/ITGB2/PTPN22/CD27/LAX1/ZAP70/ZMIZ1/TBX21/GATA3/DUSP10/TIGIT/AIF1/ANXA1/TSPAN32/TNFSF14/LGALS1/CCL5/LGALS3/NT5E/HLA-DQA1	52
1_pt_baseline	down	BP	GO:0042274	ribosomal small subunit biogenesis	25/686	106/15378	0.235849	5.28701	9.5701	4.68222e-12	1.3833e-09	1.15669e-09	RPS12/RPS23/RPS24/RPS27/RPS13/RPS25/RPS17/RPS11/RPSA/NPM1/RPS19/RPS15A/RPS21/RPS9/RPS27A/RPS14/RPS6/RPS8/RPS7/RPS5/RPS4X/RPS3A/RPS28/FBL/RPS16	25
1_pt_baseline	down	BP	GO:0002683	negative regulation of immune system process	59/686	500/15378	0.118	2.6452	8.08142	6.95877e-12	1.93495e-09	1.61797e-09	PCBP2/HLA-B/TBC1D10C/GNAS/HLA-A/HSPA8/IL27RA/HLA-F/C1QBP/RUNX3/NDFIP1/IL7R/PSMB4/RPS19/CD84/PRNP/PIK3R1/JAK3/ARRB2/MYC/PPT1/TGFB1/VSIR/KLRK1/PAG1/FYN/NLRC5/SPN/PLCG1/PRDX2/UBASH3A/PTGER4/FCRL3/ID2/PTPN22/NLRC3/SLA2/LAX1/KLRD1/SH2D1A/TBX21/TNFAIP3/PTPRJ/DUSP10/PIM1/TIGIT/CST7/CD96/ANXA1/TSPAN32/UBASH3B/TYROBP/SAMSN1/SAMHD1/PLCB1/LGALS1/LGALS3/ITPRIPL1/KLRC1	59
1_pt_baseline	down	BP	GO:0002449	lymphocyte mediated immunity	42/686	285/15378	0.147368	3.30354	8.48181	7.57095e-12	1.98822e-09	1.66251e-09	HLA-B/HLA-A/IL27RA/HLA-F/C1QBP/NDFIP1/IL7R/ARID5A/PIK3R1/CD28/RASGRP1/PRF1/ARRB2/TGFB1/KLRK1/TNFRSF1B/NKG7/SPN/CD2/CTSC/CD226/CD40LG/SLA2/CD27/KLRD1/SH2D1A/TBX21/RAB27A/SLAMF7/GATA3/CD8A/BTN3A2/FCGR3A/TIGIT/BATF/CD96/CD7/GZMM/SH2D1B/IL2RB/KLRB1/KLRC1	42
1_pt_baseline	down	BP	GO:0031348	negative regulation of defense response	38/686	248/15378	0.153226	3.43485	8.35287	2.35152e-11	5.55781e-09	4.64734e-09	PCBP2/HLA-B/SOD1/TMSB4X/GNAS/HLA-A/HLA-F/C1QBP/NDFIP1/PSMB4/RPS19/ZFP36/ARRB2/TGFB1/FYN/TNFRSF1B/NLRC5/SPN/PLCG1/PTGER4/IL10RA/NLRC3/KLRD1/RORA/METRNL/GATA3/TNFRSF1A/TNFAIP3/DUSP10/PIM1/TIGIT/CST7/CD96/AOAH/SAMHD1/NT5E/SOCS3/KLRC1	38
1_pt_baseline	down	BP	GO:0002228	natural killer cell mediated immunity	21/686	83/15378	0.253012	5.67175	9.22149	5.8075e-11	1.24782e-08	1.04341e-08	HLA-B/HLA-A/HLA-F/PIK3R1/RASGRP1/ARRB2/TGFB1/KLRK1/NKG7/CD2/CD226/KLRD1/SH2D1A/RAB27A/SLAMF7/FCGR3A/TIGIT/CD96/SH2D1B/KLRB1/KLRC1	21
1_pt_baseline	down	BP	GO:0002366	leukocyte activation involved in immune response	40/686	288/15378	0.138889	3.11346	7.82353	1.54054e-10	3.03422e-08	2.53716e-08	LEF1/RAC2/IL6ST/IL27RA/HLA-F/NDFIP1/LCP1/CD84/PIK3R1/CD28/IL6R/JAK3/RASGRP1/RPS6/TGFB1/ITGAL/NKG7/SPN/STAT4/ITM2A/JUNB/XBP1/LAT/PTGER4/CD40LG/ITGB2/SBNO2/RORA/TBX21/RAB27A/GATA3/FCGR3A/BATF/ANXA1/TYROBP/SH2D1B/LGALS1/LGALS3/EOMES/SOCS3	40
1_pt_baseline	down	BP	GO:1903037	regulation of leukocyte cell-cell adhesion	46/686	367/15378	0.125341	2.80975	7.58235	2.16151e-10	3.78425e-08	3.16432e-08	LEF1/HLA-A/IL6ST/RUNX3/NDFIP1/IL7R/ACTB/PRNP/CD28/RASAL3/JAK3/RASGRP1/CD3E/SKAP1/TGFB1/LCK/CD44/VSIR/KLRK1/PAG1/FYN/SPN/PRDX2/XBP1/RPS3/TMIGD2/CD40LG/CD6/ITGB2/PTPN22/CD27/LAX1/ZAP70/ZMIZ1/TBX21/GATA3/DUSP10/TIGIT/AIF1/ANXA1/TSPAN32/TNFSF14/LGALS1/CCL5/LGALS3/HLA-DQA1	46
1_pt_baseline	down	BP	GO:0009060	aerobic respiration	31/686	187/15378	0.165775	3.71617	8.075	2.24191e-10	3.78482e-08	3.1648e-08	MT-ATP6/MT-CO3/MT-ATP8/NDUFA1/UQCRH/COX7C/NDUFA4/NOP53/UQCRQ/CHCHD2/NDUFB9/ATP5PO/MT-ND3/ATP5ME/MT-ND1/ATP5F1E/PARK7/NDUFB1/COX6C/ATP5F1A/COX4I1/MT-ND2/NDUFA10/MT-CYB/ATP5PB/NDUFB11/ATP5MG/UQCRB/NDUFS5/SLC25A23/DNAJC15	31
1_pt_baseline	down	BP	GO:0032102	negative regulation of response to external stimulus	46/686	369/15378	0.124661	2.79452	7.53951	2.5936e-10	4.22757e-08	3.53502e-08	PCBP2/HLA-B/SOD1/TMSB4X/GNAS/HLA-A/HLA-F/C1QBP/NDFIP1/PSMB4/RPS19/SIGIRR/ZFP36/ARRB2/TGFB1/KLRK1/FYN/TNFRSF1B/NLRC5/SPN/PLCG1/PRDX2/PTGER4/IL10RA/NLRC3/KLRD1/RORA/METRNL/GATA3/TNFRSF1A/TNFAIP3/DUSP10/PIM1/TIGIT/AIF1/CST7/CD96/UBASH3B/AOAH/NEO1/CNTNAP2/SAMHD1/EPHA4/NT5E/SOCS3/KLRC1	46
1_pt_baseline	down	MF	GO:0045296	cadherin binding	42/700	326/15901	0.128834	2.92656	7.54206	3.92585e-10	1.19215e-07	1.04001e-07	DDX6/CAPZB/EEF1D/RACK1/FXYD5/EIF2S3/RPL29/HSPA5/RPS2/CCT8/RPL24/HSPA8/TES/RPL14/SLK/SEPTIN2/PARK7/PFN1/ENO1/EIF3E/SEPTIN9/RPL15/RPL34/RPL7A/EHD1/CAST/ITGB1/AHNAK/ITGA6/EEF2/OLA1/LDHA/RPL23A/RPL6/EEF1G/S100A11/EFHD2/LIMA1/CDK5R1/PTPRJ/ANXA1/NEO1	42
1_pt_baseline	down	CC	GO:0042101	T cell receptor complex	9/704	16/16235	0.5625	12.9719	10.2002	4.48531e-09	1.63073e-07	1.3085e-07	CD3E/SKAP1/CD247/CD3G/CD6/CD3D/ZAP70/CD8B/CD8A	9
1_pt_baseline	down	BP	GO:0050777	negative regulation of immune response	30/686	193/15378	0.15544	3.48449	7.50527	2.15191e-09	3.08244e-07	2.57748e-07	HLA-B/GNAS/HLA-A/IL27RA/HLA-F/NDFIP1/IL7R/PSMB4/RPS19/JAK3/ARRB2/TGFB1/FYN/NLRC5/SPN/PLCG1/NLRC3/KLRD1/TBX21/TNFAIP3/DUSP10/PIM1/TIGIT/CD96/ANXA1/SAMSN1/SAMHD1/LGALS1/LGALS3/KLRC1	30
1_pt_baseline	down	BP	GO:0070661	leukocyte proliferation	40/686	319/15378	0.125392	2.8109	7.06234	3.30894e-09	3.91034e-07	3.26975e-07	LEF1/RAC2/HLA-A/IL6ST/MAPK1/NDFIP1/IL7R/PRNP/CD28/RASAL3/RASGRP1/CD3E/RPS6/TGFB1/NFATC2/VSIR/FYN/TNFRSF1B/SPN/PRDX2/JUNB/RPS3/SLC39A10/TMIGD2/CD40LG/FCRL3/CD6/PTPN22/ZAP70/FOSL2/FCGR3A/TNFAIP3/AIF1/SH2D2A/ANXA1/TSPAN32/TYROBP/TNFSF14/CCL5/LGALS3	40
1_pt_baseline	down	BP	GO:0042776	proton motive force-driven mitochondrial ATP synthesis	17/686	67/15378	0.253731	5.68787	8.30938	3.75706e-09	4.33161e-07	3.62202e-07	MT-ATP6/MT-ATP8/NDUFA1/NDUFB9/ATP5PO/MT-ND3/ATP5ME/MT-ND1/ATP5F1E/NDUFB1/ATP5F1A/MT-ND2/NDUFA10/ATP5PB/NDUFB11/ATP5MG/NDUFS5	17
1_pt_baseline	down	BP	GO:0001906	cell killing	30/686	199/15378	0.150754	3.37943	7.30022	4.51209e-09	5.02064e-07	4.19817e-07	RPL30/HLA-B/HLA-A/HLA-F/IL7R/RPS19/PIK3R1/RASGRP1/PRF1/ARRB2/TGFB1/GBP2/KLRK1/NKG7/GAPDH/GZMA/CD2/CTSC/CD226/KLRD1/SH2D1A/RAB27A/SLAMF7/FCGR3A/TIGIT/TYROBP/GZMM/KLRB1/LGALS3/KLRC1	30
1_pt_baseline	down	BP	GO:0046651	lymphocyte proliferation	37/686	284/15378	0.130282	2.92051	7.05881	4.56712e-09	5.02064e-07	4.19817e-07	LEF1/RAC2/HLA-A/IL6ST/NDFIP1/IL7R/PRNP/CD28/RASAL3/RASGRP1/CD3E/RPS6/TGFB1/NFATC2/VSIR/FYN/TNFRSF1B/SPN/PRDX2/RPS3/SLC39A10/TMIGD2/CD40LG/FCRL3/CD6/PTPN22/ZAP70/FOSL2/FCGR3A/AIF1/SH2D2A/ANXA1/TSPAN32/TYROBP/TNFSF14/CCL5/LGALS3	37
1_pt_baseline	down	BP	GO:0001909	leukocyte mediated cytotoxicity	24/686	138/15378	0.173913	3.89859	7.3908	9.29294e-09	8.78554e-07	7.34631e-07	HLA-B/HLA-A/HLA-F/IL7R/PIK3R1/RASGRP1/PRF1/ARRB2/TGFB1/KLRK1/NKG7/CD2/CTSC/CD226/KLRD1/SH2D1A/RAB27A/SLAMF7/FCGR3A/TIGIT/TYROBP/GZMM/KLRB1/KLRC1	24
1_pt_baseline	down	BP	GO:0002715	regulation of natural killer cell mediated immunity	15/686	55/15378	0.272727	6.1137	8.20923	1.06739e-08	9.89322e-07	8.27253e-07	HLA-B/HLA-A/HLA-F/RASGRP1/ARRB2/TGFB1/KLRK1/CD226/KLRD1/SH2D1A/TIGIT/CD96/SH2D1B/KLRB1/KLRC1	15
1_pt_baseline	down	CC	GO:1990204	oxidoreductase complex	23/704	141/16235	0.163121	3.76174	7.01228	3.93911e-08	1.28588e-06	1.03179e-06	MT-CO3/NDUFA1/UQCRH/COX7C/NDUFA4/RAC2/UQCRQ/NDUFB9/MT-ND3/MT-ND1/P4HB/NDUFB1/COX6C/COX4I1/MT-ND2/NDUFA10/MT-CYB/NDUFB11/UQCRB/LDHA/HADHA/NDUFS5/LDHB	23
1_pt_baseline	down	CC	GO:0045121	membrane raft	34/704	276/16235	0.123188	2.84086	6.56706	4.04207e-08	1.28588e-06	1.03179e-06	ATP1A1/IL6ST/MAL/PARK7/MAPK1/IGF1R/ATP5F1A/PRNP/SKAP1/PPT1/ITGB1/LCK/AHNAK/PAG1/FYN/TNFRSF1B/S100A10/LAT/CTSD/LDHB/CD226/ITGB2/EFHD2/EEIG1/LCP2/ZAP70/STOM/CD8A/TNFRSF1A/FASLG/FAS/ATP2B4/F2R/AKAP5	34
1_pt_baseline	down	BP	GO:0042113	B cell activation	34/686	259/15378	0.131274	2.94276	6.81342	1.6012e-08	1.42809e-06	1.19414e-06	ZFP36L1/LEF1/TBC1D10C/KLF6/IL27RA/NDFIP1/ZFP36L2/IL7R/PIK3R1/CD28/JAK3/RASGRP1/ITGB1/TGFB1/NFATC2/PHB2/ITM2A/XBP1/RBPJ/SLC39A10/CD40LG/FCRL3/ID2/CD27/LAX1/ZAP70/TBX21/FOSL2/TNFAIP3/PTPRJ/BATF/TYROBP/SAMSN1/LGALS1	34
1_pt_baseline	down	BP	GO:0050900	leukocyte migration	41/686	351/15378	0.116809	2.6185	6.62807	1.67496e-08	1.46621e-06	1.22602e-06	CALR/IL16/PPIA/CDC42/RAC2/IL27RA/C1QBP/MAPK1/RPS19/PIK3R1/PREX1/IL6R/PPIB/ITGB1/TGFB1/LCK/ITGAL/KLRK1/RPL13A/FYN/ITGA6/SPN/STK39/PTGER4/ITGB2/CD99/ZAP70/TBX21/CCL4/GATA3/PTPRJ/AIF1/CKLF/ANXA1/TNFSF14/PLCB1/CCL5/LGALS3/CCR5/ITGA1/CXCR3	41
1_pt_baseline	down	CC	GO:0005852	eukaryotic translation initiation factor 3 complex	8/704	15/16235	0.533333	12.2992	9.32114	5.90086e-08	1.66863e-06	1.33891e-06	EIF3H/EIF3G/EIF3D/EIF3E/EIF3M/EIF3F/EIF3K/EIF3L	8
1_pt_baseline	down	BP	GO:0045619	regulation of lymphocyte differentiation	30/686	212/15378	0.141509	3.1722	6.88162	2.01674e-08	1.67248e-06	1.3985e-06	ZFP36L1/LEF1/SOD1/RUNX3/NDFIP1/ZFP36L2/IL7R/ACTB/TCF7/CD28/JAK3/RASGRP1/TGFB1/VSIR/CAMK4/PRDX2/JUNB/XBP1/CD2/FCRL3/ID2/CD27/ZAP70/ZMIZ1/TBX21/GATA3/DUSP10/BATF/ANXA1/LGALS1	30
1_pt_baseline	down	CC	GO:0033290	eukaryotic 48S preinitiation complex	8/704	16/16235	0.5	11.5305	8.97218	1.13532e-07	3.04146e-06	2.44046e-06	EIF3H/EIF3G/EIF3D/EIF3E/EIF3M/EIF3F/EIF3K/EIF3L	8
1_pt_baseline	down	BP	GO:0001819	positive regulation of cytokine production	48/686	463/15378	0.103672	2.324	6.25063	4.62007e-08	3.28834e-06	2.74965e-06	SOD1/IL16/HLA-A/SORL1/IL6ST/IL27RA/HLA-F/PARK7/ARID5A/PIK3R1/ITK/CD28/IL6R/CD3E/TGFB1/KLRK1/MBP/SPN/GAPDH/XBP1/CD2/RPS3/STING1/PDE4D/TMIGD2/PTGER4/CD226/CD40LG/CD6/PTPN22/RGCC/RORA/TBX21/GATA3/BTN3A2/FCGR3A/PTPRJ/TIGIT/AIF1/BATF/CD58/CD7/ANXA1/TYROBP/PLCB1/F2R/AIM2/IL32	48
1_pt_baseline	down	CC	GO:0045259	proton-transporting ATP synthase complex	8/704	17/16235	0.470588	10.8523	8.6529	2.06303e-07	5.00038e-06	4.0123e-06	MT-ATP6/MT-ATP8/ATP5PO/ATP5ME/ATP5F1E/ATP5F1A/ATP5PB/ATP5MG	8
1_pt_baseline	down	BP	GO:0050870	positive regulation of T cell activation	32/686	250/15378	0.128	2.86936	6.43918	7.73074e-08	5.22046e-06	4.36525e-06	LEF1/HLA-A/IL6ST/RUNX3/IL7R/ACTB/CD28/RASAL3/RASGRP1/CD3E/TGFB1/LCK/VSIR/KLRK1/FYN/SPN/XBP1/RPS3/TMIGD2/CD40LG/CD6/CD27/ZAP70/ZMIZ1/GATA3/DUSP10/AIF1/ANXA1/TNFSF14/LGALS1/CCL5/HLA-DQA1	32
1_pt_baseline	down	BP	GO:0031400	negative regulation of protein modification process	35/686	291/15378	0.120275	2.69619	6.31215	9.19297e-08	5.95277e-06	4.97759e-06	CALM1/PPIA/RACK1/RPL23/CALM3/CDKN1B/RPL11/TERF2IP/PARK7/NPM1/COPS9/PRNP/PREX1/PDCD4/RGS14/ARRB2/FYN/QARS1/RPS7/RPS3/PDE4D/RPL5/ARRB1/PTPN22/PKIA/TSPO/PRKCH/TNFAIP3/PTPRJ/DUSP10/PRR5L/ATP2B4/SAMSN1/ZFYVE28/NIBAN1	35
1_pt_baseline	down	BP	GO:1902600	proton transmembrane transport	26/686	181/15378	0.143646	3.22011	6.4922	1.30698e-07	8.34877e-06	6.98109e-06	MT-ATP6/MT-CO3/MT-ATP8/NDUFA1/UQCRH/NDUFA4/NDUFB9/ATP1A1/ATP5PO/MT-ND3/ATP5ME/MT-ND1/ATP5F1E/NDUFB1/ATP5F1A/COX4I1/SLC25A3/MT-ND2/NDUFA10/MT-CYB/ATP5PB/CLCN3/ATP5MG/PHB2/NDUFS5/STING1	26
1_pt_baseline	down	BP	GO:0046034	ATP metabolic process	29/686	223/15378	0.130045	2.9152	6.22511	2.23805e-07	1.35631e-05	1.13413e-05	MT-ATP6/MT-ATP8/NDUFA1/TMSB4X/NDUFB9/ATP5PO/MT-ND3/HSPA8/ATP5ME/MT-ND1/ATP5F1E/ENO1/NDUFB1/ATP5F1A/MT-ND2/NDUFA10/ATP5PB/NDUFB11/ATP5MG/TGFB1/PFKFB3/OLA1/LDHA/GAPDH/NDUFS5/TSPO/BPGM/DDIT4/NT5E	29
1_pt_baseline	down	MF	GO:0008135	translation factor activity, RNA binding	17/700	81/15901	0.209877	4.7675	7.29463	6.61677e-08	1.45948e-05	1.27322e-05	EEF1D/EIF2S3/EIF3H/EIF3G/EIF3D/EIF3E/EIF3M/EIF4A1/EIF3F/EIF3K/EIF4B/EEF2/EEF1A1/EEF1G/EIF4E3/EEF1B2/EIF3L	17
1_pt_baseline	down	MF	GO:0180051	translation factor activity	17/700	82/15901	0.207317	4.70936	7.22649	8.0103e-08	1.45948e-05	1.27322e-05	EEF1D/EIF2S3/EIF3H/EIF3G/EIF3D/EIF3E/EIF3M/EIF4A1/EIF3F/EIF3K/EIF4B/EEF2/EEF1A1/EEF1G/EIF4E3/EEF1B2/EIF3L	17
1_pt_baseline	down	BP	GO:0002832	negative regulation of response to biotic stimulus	20/686	124/15378	0.16129	3.61563	6.31906	5.64186e-07	2.97806e-05	2.4902e-05	PCBP2/HLA-B/HLA-A/HLA-F/C1QBP/RPS19/SIGIRR/ARRB2/TGFB1/NLRC5/PRDX2/NLRC3/KLRD1/TNFAIP3/DUSP10/PIM1/TIGIT/CD96/SAMHD1/KLRC1	20
1_pt_baseline	down	BP	GO:0042255	ribosome assembly	13/686	55/15378	0.236364	5.29854	6.90062	6.34036e-07	3.22267e-05	2.69474e-05	RPL38/RPS27/NOP53/RPL11/RPL24/C1QBP/RPSA/NPM1/RPS19/RPS14/RPS5/RPL5/RPS28	13
1_pt_baseline	down	MF	GO:0046933	proton-transporting ATP synthase activity, rotational mechanism	8/700	17/15901	0.470588	10.6897	8.57765	2.31477e-07	3.51459e-05	3.06606e-05	MT-ATP6/MT-ATP8/ATP5PO/ATP5ME/ATP5F1E/ATP5F1A/ATP5PB/ATP5MG	8
1_pt_baseline	down	BP	GO:0019693	ribose phosphate metabolic process	38/686	364/15378	0.104396	2.34023	5.59163	1.005e-06	4.70362e-05	3.93308e-05	MT-ATP6/GIMAP7/MT-ATP8/NDUFA1/TMSB4X/CMPK1/NDUFB9/ATP5PO/MT-ND3/HSPA8/ATP5ME/APRT/MT-ND1/ATP5F1E/ENO1/HINT1/NDUFB1/ATP5F1A/MT-ND2/NDUFA10/ATP5PB/NDUFB11/ATP5MG/TGFB1/PFKFB3/OLA1/LDHA/GAPDH/TPST2/NDUFS5/PDE4D/UPP1/TSPO/RORA/BPGM/SULT1A1/DDIT4/NT5E	38
1_pt_baseline	down	BP	GO:0048872	homeostasis of number of cells	35/686	322/15378	0.108696	2.43662	5.62954	1.05973e-06	4.81666e-05	4.0276e-05	ZFP36L1/SOD1/KLF13/RPS24/RAC2/RPS17/IL7R/IKZF1/RPS19/KRAS/JAK3/OCIAD2/ZFP36/RPS14/RPS6/TGFB1/TMEM14C/SELENOW/TGFBR3/SFXN1/PRDX2/LAT/ID2/HIPK2/BPGM/GATA3/FOSL2/TNFAIP3/SLC40A1/FAS/ANXA1/TNFSF14/CCR4/F2R/AIM2	35
1_pt_baseline	down	BP	GO:0070663	regulation of leukocyte proliferation	30/686	254/15378	0.11811	2.64767	5.7215	1.12221e-06	5.00442e-05	4.1846e-05	RAC2/HLA-A/IL6ST/MAPK1/NDFIP1/PRNP/CD28/RASAL3/CD3E/TGFB1/NFATC2/VSIR/TNFRSF1B/SPN/RPS3/SLC39A10/TMIGD2/CD40LG/FCRL3/CD6/PTPN22/ZAP70/FCGR3A/TNFAIP3/AIF1/ANXA1/TSPAN32/TYROBP/CCL5/LGALS3	30
1_pt_baseline	down	BP	GO:0060326	cell chemotaxis	31/686	268/15378	0.115672	2.593	5.68471	1.17104e-06	5.12545e-05	4.28581e-05	LEF1/CALR/IL16/PPIA/TMSB4X/RAC2/BIN2/C1QBP/MAPK1/RPS19/PREX1/IL6R/PPIB/ARRB2/KLRK1/RPL13A/STK39/ITGB2/CCL4/PTPRJ/AIF1/CKLF/ANXA1/TNFSF14/CCR4/CCL5/LGALS3/CCR5/ITGA1/CXCR3/CXCR6	31
1_pt_baseline	down	BP	GO:0051651	maintenance of location in cell	25/686	193/15378	0.129534	2.90374	5.75092	1.63615e-06	6.78429e-05	5.6729e-05	CALR/HSP90B1/CALM1/SUN2/HSPA5/CALM3/SORL1/PARK7/SYNE1/TGFB1/LCK/PLCG1/PDE4D/TSPO/PLCL1/SRGN/LIME1/CCDC88A/SLC25A23/FASLG/UBASH3B/PLCB1/F2R/CCR5/CXCR3	25
1_pt_baseline	down	BP	GO:0006935	chemotaxis	39/686	390/15378	0.1	2.24169	5.367	2.11514e-06	8.47309e-05	7.08504e-05	LEF1/CALR/IL16/PPIA/TMSB4X/RAC2/LSP1/BIN2/C1QBP/MAPK1/MAP2K1/RPS19/PREX1/IL6R/PPIB/ARRB2/TGFB1/KLRK1/RPL13A/PLP2/SPN/STK39/SEMA4D/ITGB2/CCL4/CMTM3/S100A4/PTPRJ/AIF1/CKLF/ANXA1/TNFSF14/CCR4/CCL5/LGALS3/CCR5/ITGA1/CXCR3/CXCR6	39
1_pt_baseline	down	BP	GO:0022618	protein-RNA complex assembly	25/686	197/15378	0.126904	2.84479	5.63101	2.38992e-06	9.25995e-05	7.743e-05	RPL38/EIF2S3/RPS27/NOP53/EIF3H/EIF3G/RPL11/RPL24/SNRPE/RPSA/EIF3D/EIF3E/RPS19/EIF3M/SNRPD2/EIF3F/RPS14/EIF3K/SNRPF/EIF4B/RPL13A/RPS5/RPL5/RPS28/EIF3L	25
1_pt_baseline	down	MF	GO:0055105	ubiquitin-protein transferase inhibitor activity	7/700	14/15901	0.5	11.3579	8.32002	8.14188e-07	9.27157e-05	8.08832e-05	RPL23/RPL11/PARK7/RPS20/RPL37/RPS7/RPL5	7
1_pt_baseline	down	CC	GO:0001772	immunological synapse	11/704	48/16235	0.229167	5.28483	6.32952	4.90691e-06	0.000108592	8.71342e-05	CD28/PRF1/CD3E/SKAP1/LCK/GZMA/LAT/CD6/ZAP70/PTPRJ/LGALS3	11
1_pt_baseline	down	BP	GO:2001233	regulation of apoptotic signaling pathway	36/686	356/15378	0.101124	2.26688	5.22581	4.0422e-06	0.000148961	0.000124558	SOD1/PPIA/RACK1/MAZ/RPL26/MAL/PARK7/P4HB/ENO1/TPT1/ZMYND11/CFLAR/MYC/PTTG1IP/LCK/CD44/FYN/ITGA6/NOG/SLC25A6/PRDX2/QARS1/XBP1/CTSC/RPS7/RPS3/CD40LG/TMC8/BBC3/TNFAIP3/PLEKHF1/FASLG/FAS/TNFSF14/LGALS3/ITM2C	36
1_pt_baseline	down	BP	GO:0001911	negative regulation of leukocyte mediated cytotoxicity	9/686	30/15378	0.3	6.72507	6.78224	4.08307e-06	0.000148961	0.000124558	HLA-B/HLA-A/HLA-F/IL7R/ARRB2/TGFB1/KLRD1/TIGIT/KLRC1	9
1_pt_baseline	down	CC	GO:0070069	cytochrome complex	9/704	33/16235	0.272727	6.28939	6.47556	7.78009e-06	0.000165003	0.000132398	MT-CO3/UQCRH/COX7C/NDUFA4/UQCRQ/COX6C/COX4I1/MT-CYB/UQCRB	9
1_pt_baseline	down	BP	GO:0002437	inflammatory response to antigenic stimulus	13/686	65/15378	0.2	4.48338	6.08114	4.7539e-06	0.00017024	0.000142352	GNAS/PARK7/PSMB4/CD28/RASGRP1/FYN/SPN/PLCG1/RBPJ/CD6/GATA3/FOSL2/FCGR3A	13
1_pt_baseline	down	BP	GO:0071826	protein-RNA complex organization	25/686	206/15378	0.121359	2.7205	5.37185	5.37502e-06	0.00018961	0.000158548	RPL38/EIF2S3/RPS27/NOP53/EIF3H/EIF3G/RPL11/RPL24/SNRPE/RPSA/EIF3D/EIF3E/RPS19/EIF3M/SNRPD2/EIF3F/RPS14/EIF3K/SNRPF/EIF4B/RPL13A/RPS5/RPL5/RPS28/EIF3L	25
1_pt_baseline	down	MF	GO:0015453	oxidoreduction-driven active transmembrane transporter activity	13/700	63/15901	0.206349	4.68737	6.29286	2.85174e-06	0.000223218	0.00019473	MT-CO3/NDUFA1/UQCRH/NDUFA4/NDUFB9/MT-ND3/MT-ND1/NDUFB1/COX4I1/MT-ND2/NDUFA10/MT-CYB/NDUFS5	13
1_pt_baseline	down	BP	GO:0031342	negative regulation of cell killing	9/686	32/15378	0.28125	6.30476	6.49083	7.38771e-06	0.000251235	0.000210078	HLA-B/HLA-A/HLA-F/IL7R/ARRB2/TGFB1/KLRD1/TIGIT/KLRC1	9
1_pt_baseline	down	BP	GO:0002274	myeloid leukocyte activation	26/686	224/15378	0.116071	2.60196	5.21879	7.94023e-06	0.000266195	0.000222587	IL16/RAC2/CD84/PREX1/RASGRP1/TGFB1/CAMK4/STK39/CD2/CTSC/LAT/RBPJ/CD226/ITGB2/SBNO2/LCP2/RORA/CALHM2/FCGR3A/AIF1/BATF/CST7/ANXA1/TSPAN32/TYROBP/CCL5	26
1_pt_baseline	down	MF	GO:0019955	cytokine binding	19/700	130/15901	0.146154	3.31999	5.69954	4.06646e-06	0.000284965	0.000248597	IFNAR2/IL6ST/PARK7/IL6R/ZFP36/ITGB1/NOG/TNFRSF1B/TGFBR3/PLP2/IL10RA/TMC8/TNFRSF1A/LTBP3/CCR4/IL2RB/CCR5/CXCR3/CXCR6	19
1_pt_baseline	down	BP	GO:0006417	regulation of translation	35/686	354/15378	0.0988701	2.21636	5.00298	9.02821e-06	0.000298436	0.000249547	ZFP36L1/YBX1/CALR/DDX6/RACK1/RPL38/CNOT6L/EIF3H/RPL26/C1QBP/NPM1/EIF3D/EIF3E/TNRC6C/CD28/RPS9/ZFP36/RPS6KA3/RPS14/PABPC1/EIF3K/EIF4B/DNAJC1/RPL13A/EEF2/GAPDH/RPS3/RPL10/RPS4X/RPL5/EIF4E3/PRKCH/EPHA4/NIBAN1/CCL5	35
1_pt_baseline	down	CC	GO:0005791	rough endoplasmic reticulum	11/704	54/16235	0.203704	4.69763	5.79451	1.63993e-05	0.000321048	0.000257608	RPS23/RPS29/RPL18/SEC61G/RPS21/SSR4/RPL27/SEC61B/RPL6/RPS28/RPL4	11
1_pt_baseline	down	BP	GO:0043086	negative regulation of catalytic activity	29/686	270/15378	0.107407	2.40774	5.04265	1.11286e-05	0.000357858	0.000299234	PPIA/RPL23/CDKN1B/RPL11/NPM1/PREX1/PDCD4/RGS14/ZFP36/SPOCK2/KLRK1/MIDN/GAPDH/GZMA/QARS1/RPS7/RPL5/PTPN22/PKIA/PRKCH/TIMP1/PTPRJ/DUSP10/SERPINB6/CST7/ATP2B4/ZFYVE28/GFI1/AKAP5	29
1_pt_baseline	down	BP	GO:0042326	negative regulation of phosphorylation	24/686	203/15378	0.118227	2.65028	5.11443	1.29004e-05	0.000406535	0.000339937	CALM1/PPIA/RACK1/CALM3/CDKN1B/TERF2IP/PARK7/NPM1/PRNP/PREX1/PDCD4/RGS14/MIDN/QARS1/PDE4D/PTPN22/PKIA/PRKCH/PTPRJ/DUSP10/PRR5L/SAMSN1/ZFYVE28/NIBAN1	24
1_pt_baseline	down	BP	GO:0002456	T cell mediated immunity	18/686	128/15378	0.140625	3.15238	5.2838	1.49278e-05	0.000458206	0.000383143	HLA-B/HLA-A/HLA-F/IL7R/ARID5A/PRF1/TNFRSF1B/SPN/CTSC/KLRD1/TBX21/RAB27A/GATA3/CD8A/BTN3A2/CD7/GZMM/KLRC1	18
1_pt_baseline	down	BP	GO:0001818	negative regulation of cytokine production	29/686	276/15378	0.105072	2.3554	4.90978	1.69299e-05	0.000506504	0.00042353	LEF1/IL27RA/HLA-F/C1QBP/NDFIP1/CD84/PRNP/SIGIRR/PDCD4/IL6R/JAK3/ZFP36/ARRB2/TGFB1/VSIR/ARRB1/PTGER4/PTPN22/NLRC3/RGCC/TSPO/TBX21/SRGN/GATA3/TNFAIP3/TIGIT/CD96/ANXA1/TYROBP	29
1_pt_baseline	down	BP	GO:0051338	regulation of transferase activity	39/686	428/15378	0.0911215	2.04266	4.72718	1.90595e-05	0.000563088	0.000470844	CALM1/PPIA/RPL23/CALM3/CDKN1B/RPL11/RPS2/CCND2/NPM1/MAP2K1/ACTB/PREX1/PDCD4/CAB39/RGS14/RASGRP1/ZFP36/MIDN/NLRC5/QARS1/RPS7/LAT/RPS3/RPL5/PLAAT4/PTPN22/PKIA/RGCC/PRKCH/LCP2/ADRB2/CCDC88A/CDK5R1/PTPRJ/DUSP10/PIM1/ERN1/ZFYVE28/EPHA4	39
1_pt_baseline	down	CC	GO:0101002	ficolin-1-rich granule	21/704	180/16235	0.116667	2.69046	4.85551	3.60253e-05	0.000679143	0.000544944	TBC1D10C/PPIA/SRP14/GMFG/BIN2/CCT8/HSPA8/MAPK1/PSMB7/SLC2A3/CAB39/EEF2/OSTF1/EEF1A1/CTSD/ITGB2/NBEAL2/COTL1/SERPINB6/CD58/LGALS3	21
1_pt_baseline	down	CC	GO:0060205	cytoplasmic vesicle lumen	29/704	296/16235	0.097973	2.25936	4.65549	3.75524e-05	0.000680043	0.000545666	PPIA/TMSB4X/SRP14/GMFG/BIN2/CCT8/HSPA8/APRT/MAPK1/PSMB7/CAB39/PRF1/TGFB1/ACTN1/EEF2/OSTF1/EEF1A1/OLA1/CTSC/MAN2B1/CTSD/S100A11/CTSA/QSOX1/RAB27A/SRGN/COTL1/TIMP1/FASLG	29
1_pt_baseline	down	CC	GO:0031252	cell leading edge	37/704	425/16235	0.0870588	2.00767	4.48174	4.59301e-05	0.000754143	0.000605124	CAPZB/GNAS/CDC42/RAC2/SYNE2/S100A6/SLK/P4HB/SH3BGRL3/IQGAP2/SPATA13/LCP1/ACTB/ARPC2/CLCN3/PABPC1/ITGB1/ACTN1/CD44/AAK1/VIM/EEF1A1/PLCG1/RPS3/ITGA5/S100A11/LIMA1/CCDC88A/PTPRJ/AIF1/ABI3/PLXND1/SAMSN1/CNTNAP2/CYTH3/KCNN4/AKAP5	37
1_pt_baseline	down	BP	GO:0072659	protein localization to plasma membrane	29/686	283/15378	0.102473	2.29714	4.75905	2.70968e-05	0.000781016	0.000653072	RACK1/ARL6IP5/FYB1/RAPGEF6/SORL1/ACTB/LDLRAP1/PRNP/PIK3R1/EHD1/SKAP1/TSPAN14/ITGB1/TGFB1/TNIK/DENND4C/S100A10/VAMP5/PRKCH/CNPY4/CCDC88A/TNFRSF1A/PLEKHF1/ABI3/RAB31/ATP2B4/NSG1/LGALS3/AKAP5	29
1_pt_baseline	down	BP	GO:0051208	sequestering of calcium ion	17/686	122/15378	0.139344	3.12367	5.08866	2.89062e-05	0.000818202	0.000684166	CALR/HSP90B1/CALM1/CALM3/TGFB1/LCK/PLCG1/PDE4D/PLCL1/LIME1/SLC25A23/FASLG/UBASH3B/PLCB1/F2R/CCR5/CXCR3	17
1_pt_baseline	down	BP	GO:2000353	positive regulation of endothelial cell apoptotic process	7/686	22/15378	0.318182	7.13265	6.21982	3.23126e-05	0.000909175	0.000760236	PDCD4/TGFB1/PLCG1/XBP1/CD40LG/RGCC/FASLG	7
1_pt_baseline	down	CC	GO:0005743	mitochondrial inner membrane	40/704	481/16235	0.0831601	1.91776	4.35017	6.36107e-05	0.000981147	0.000787271	MT-ATP6/MT-CO3/MT-ATP8/NDUFA1/UQCRH/COX7C/NDUFA4/UQCRQ/NDUFB9/ATP5PO/MT-ND3/ATP5ME/MT-ND1/ATP5F1E/NDUFB1/COX6C/ATP5F1A/COX4I1/SLC25A3/MT-ND2/NDUFA10/MT-CYB/ATP5PB/NDUFB11/ATP5MG/UQCRB/TMEM14C/PHB2/SFXN1/SLC25A6/MRPS6/HADHA/RPS3/NDUFS5/LDHB/SLC25A23/DNAJC15/LGALS3/SMDT1/CLIC5	40
1_pt_baseline	down	MF	GO:0140678	molecular function inhibitor activity	41/700	462/15901	0.0887446	2.0159	4.75524	1.62043e-05	0.000984142	0.000858545	LEF1/HSP90B1/CALM1/RACK1/PPP1R2/RPL23/NEAT1/GMFG/HSPA5/CDKN1B/RPL11/SORL1/C1QBP/PARK7/RPS20/RPL37/IQGAP2/NPM1/PRNP/CAST/SPOCK2/GBP2/GAPDH/QARS1/RPS7/RPL5/ARRB1/ID2/PKIA/PRKCH/STOM/PHACTR2/TIMP1/SERPINB6/CST7/PPP1R14B/ANXA1/ATP2B4/CCL5/LGALS3/SOCS3	41
1_pt_baseline	down	BP	GO:0070231	T cell apoptotic process	11/686	57/15378	0.192982	4.32607	5.43604	3.6317e-05	0.000998085	0.000834581	IL7R/JAK3/RPS6/BCL11B/GIMAP8/CD27/BBC3/FASLG/FAS/CCL5/LGALS3	11
1_pt_baseline	down	BP	GO:0032496	response to lipopolysaccharide	30/686	303/15378	0.0990099	2.2195	4.63266	3.80106e-05	0.00103859	0.00086845	MAPK1/ARID5A/LITAF/SIGIRR/PDCD4/ZFP36/RPS6KA3/VIM/SELENOW/GBP2/KLRK1/RPL13A/TNFRSF1B/PRDX2/XBP1/PTGER4/CD6/PTPN22/SBNO2/IL10RA/TSPO/FOSL2/TNFAIP3/DUSP10/FASLG/CD96/PTGER2/F2R/GFI1/CCR5	30
1_pt_baseline	down	BP	GO:0006364	rRNA processing	24/686	217/15378	0.110599	2.47929	4.74216	3.90527e-05	0.00106093	0.000887131	NSA2/RPL35/RPS24/RPS27/NOP53/RPL11/RPS25/RPL26/RPL14/RPS17/RPL35A/RPS19/RPS21/RPL7A/RPS14/RPL27/RPS6/RPS8/RPS7/RPL7/RPL5/RPS28/FBL/RPS16	24
1_pt_baseline	down	CC	GO:0030667	secretory granule membrane	29/704	307/16235	0.0944625	2.17841	4.43796	7.26725e-05	0.00108795	0.00087297	HLA-B/TBC1D10C/DDOST/IQGAP2/SLC2A3/SURF4/GLIPR1/TMC6/TSPAN14/CD44/ITGAL/TNFRSF1B/STXBP5/STING1/CD63/ITGB2/RHOF/STOM/NBEAL2/PHACTR2/PTPRJ/CYB561/SERPINB6/ABCC4/CD58/RAB31/TYROBP/LGALS3/SYNGR1	29
1_pt_baseline	down	BP	GO:0050868	negative regulation of T cell activation	17/686	126/15378	0.134921	3.0245	4.93058	4.4051e-05	0.00118312	0.000989304	RUNX3/NDFIP1/PRNP/JAK3/TGFB1/VSIR/PAG1/SPN/PRDX2/PTPN22/LAX1/TBX21/TIGIT/ANXA1/TSPAN32/LGALS1/LGALS3	17
1_pt_baseline	down	MF	GO:0001784	phosphotyrosine residue binding	10/700	46/15901	0.217391	4.9382	5.73991	2.47747e-05	0.00141061	0.00123059	PFN1/MAPK1/LDLRAP1/PIK3R1/LCK/SLA/GRAP2/ZAP70/SAMSN1/SOCS3	10
1_pt_baseline	down	BP	GO:0071383	cellular response to steroid hormone stimulus	22/686	194/15378	0.113402	2.54212	4.67073	5.56331e-05	0.00146094	0.00122161	ZFP36L1/CALR/ATP1A1/MT-ND3/HSPA8/PARK7/MAPK1/PRMT2/ZFP36L2/IGF1R/ATP5F1A/RWDD1/CFLAR/ZFP36/TGFB1/PHB2/PAQR8/PMEPA1/RXRA/ZMIZ1/ANXA1/DDIT4	22
1_pt_baseline	down	CC	GO:1902495	transmembrane transporter complex	38/704	458/16235	0.0829694	1.91336	4.22147	0.000101243	0.00147237	0.00118143	MT-ATP6/MT-CO3/MT-ATP8/CALM1/NDUFA1/UQCRH/COX7C/NDUFA4/UQCRQ/NDUFB9/CALM3/ATP1A1/ATP5PO/MT-ND3/ATP5ME/MT-ND1/ATP5F1E/NDUFB1/COX6C/ATP5F1A/COX4I1/MT-ND2/NDUFA10/MT-CYB/ATP5PB/NDUFB11/ATP5MG/UQCRB/LRRC8C/STXBP5/NDUFS5/PDE4D/ABCA2/CLIC3/CNTNAP2/KCNN4/SMDT1/CLIC5	38
1_pt_baseline	down	BP	GO:0043491	phosphatidylinositol 3-kinase/protein kinase B signal transduction	28/686	280/15378	0.1	2.24169	4.53096	5.73879e-05	0.00148237	0.00123953	ZFP36L1/RACK1/CDC42/NOP53/OSBPL8/MAZ/C1QBP/PARK7/IGF1R/PIK3IP1/PIK3R1/CD28/RASGRP1/ARRB2/ITGB1/TGFB1/SEMA4D/XBP1/NLRC3/LIME1/GATA3/CCDC88A/FCGR3A/PTPRJ/PRR5L/CCL5/F2R/AIM2	28
1_pt_baseline	down	BP	GO:0140507	granzyme-mediated programmed cell death signaling pathway	5/686	11/15378	0.454545	10.1895	6.58797	6.42614e-05	0.00159313	0.00133215	PRF1/NKG7/GZMA/SRGN/GZMK	5
1_pt_baseline	down	MF	GO:0140375	immune receptor activity	18/700	137/15901	0.131387	2.98455	5.0061	3.20779e-05	0.001719	0.00149962	IFNAR2/IL6ST/IL27RA/IL7R/IL6R/CD44/KLRK1/IL21R/IL10RA/KLRD1/FCGR3A/CCR4/IL2RB/CCR5/CXCR3/KLRC1/CXCR6/HLA-DQA1	18
1_pt_baseline	down	CC	GO:0032279	asymmetric synapse	32/704	365/16235	0.0876712	2.02179	4.20359	0.000129753	0.00173801	0.00139458	RPL30/PCBP2/RPL12/CAPZB/RPL38/RPL8/RPS27/RPS13/ATP1A1/RPS25/RPL14/EIF3E/RPS19/RPS18/PRNP/RGS14/RPLP0/RPS14/INPP4A/ITGB1/PHB2/TNIK/FYN/RPS3/RPL7/RPL6/RPL10A/CDK5R1/ABI3/NEO1/EPHA4/AKAP5	32
1_pt_baseline	down	CC	GO:0014069	postsynaptic density	31/704	351/16235	0.0883191	2.03673	4.18061	0.000144132	0.00188111	0.0015094	RPL30/PCBP2/RPL12/CAPZB/RPL38/RPL8/RPS27/RPS13/ATP1A1/RPS25/RPL14/EIF3E/RPS19/RPS18/PRNP/RGS14/RPLP0/RPS14/INPP4A/PHB2/TNIK/FYN/RPS3/RPL7/RPL6/RPL10A/CDK5R1/ABI3/NEO1/EPHA4/AKAP5	31
1_pt_baseline	down	BP	GO:0071346	cellular response to type II interferon	14/686	95/15378	0.147368	3.30354	4.86644	7.76646e-05	0.00188267	0.00157425	CALM1/CDC42/VIM/GBP2/RPL13A/NLRC5/GAPDH/ZYX/ACTG1/PIM1/AIF1/FASLG/CD58/CCL5	14
1_pt_baseline	down	CC	GO:1990351	transporter complex	39/704	485/16235	0.0804124	1.8544	4.06714	0.000158893	0.0019726	0.00158281	MT-ATP6/MT-CO3/MT-ATP8/CALM1/NDUFA1/UQCRH/COX7C/NDUFA4/UQCRQ/NDUFB9/CALM3/ATP1A1/ATP5PO/MT-ND3/ATP5ME/MT-ND1/ATP5F1E/NDUFB1/COX6C/ATP5F1A/COX4I1/MT-ND2/NDUFA10/MT-CYB/ATP5PB/NDUFB11/ATP5MG/UQCRB/LRRC8C/ATP8B2/STXBP5/NDUFS5/PDE4D/ABCA2/CLIC3/CNTNAP2/KCNN4/SMDT1/CLIC5	39
1_pt_baseline	down	BP	GO:0071456	cellular response to hypoxia	17/686	133/15378	0.12782	2.86532	4.66845	8.79145e-05	0.0021095	0.00176393	ZFP36L1/NOP53/CHCHD2/CDKN1B/VHL/P4HB/ENO1/CFLAR/MYC/TGFB1/PHB2/AQP3/RGCC/HIPK2/RORA/BBC3/EPHA4	17
1_pt_baseline	down	BP	GO:0016072	rRNA metabolic process	26/686	260/15378	0.1	2.24169	4.36325	0.000104521	0.00241158	0.00201652	NSA2/RPL35/RPS24/RPS27/NOP53/RPL11/RPS25/RPL26/RPL14/RPS17/RPL35A/RPS19/DIS3L/RPS21/RPL7A/RPS14/MYC/RPL27/RPS6/RPS8/RPS7/RPL7/RPL5/RPS28/FBL/RPS16	26
1_pt_baseline	down	BP	GO:1900153	positive regulation of nuclear-transcribed mRNA catabolic process, deadenylation-dependent decay	5/686	12/15378	0.416667	9.34038	6.2453	0.000106122	0.00241158	0.00201652	ZFP36L1/ZFP36L2/TNRC6C/ZFP36/PABPC1	5
1_pt_baseline	down	MF	GO:0048027	mRNA 5'-UTR binding	7/700	24/15901	0.291667	6.62542	5.91817	5.58007e-05	0.00264958	0.00231144	RPS13/RPL26/RPL41/RPS14/RPS7/RPS3A/RPL5	7
1_pt_baseline	down	MF	GO:0008137	NADH dehydrogenase (ubiquinone) activity	9/700	41/15901	0.219512	4.98638	5.48441	5.81687e-05	0.00264958	0.00231144	NDUFA1/NDUFA4/NDUFB9/MT-ND3/MT-ND1/NDUFB1/MT-ND2/NDUFA10/NDUFS5	9
1_pt_baseline	down	BP	GO:0071353	cellular response to interleukin-4	8/686	35/15378	0.228571	5.12387	5.27765	0.000121362	0.00268074	0.00224158	LEF1/HSPA5/TCF7/JAK3/RPLP0/RPL3/XBP1/GATA3	8
1_pt_baseline	down	BP	GO:0048545	response to steroid hormone	29/686	308/15378	0.0941558	2.11068	4.25467	0.000124703	0.00274173	0.00229259	ZFP36L1/CALR/ATP1A1/MT-ND3/HSPA8/PARK7/MAPK1/PRMT2/ZFP36L2/IGF1R/ATP5F1A/RWDD1/CFLAR/ZFP36/RPL27/TGFB1/PHB2/PAQR8/PMEPA1/JUNB/STK39/TSPO/RXRA/ZMIZ1/FOSL2/ABCA2/ANXA1/PTGER2/DDIT4	29
1_pt_baseline	down	CC	GO:0043235	receptor complex	32/704	379/16235	0.0844327	1.94711	3.97212	0.000257159	0.00304405	0.00244254	IL6ST/IGF1R/IL6R/CD3E/SKAP1/ITGB1/CD44/CD247/ITGAL/ITGA6/TNFRSF1B/TGFBR3/CD3G/SEMA4D/STXBP5/ITGA5/CD6/ITGB2/CD3D/ZAP70/RXRA/KLRD1/ADRB2/CD8B/LIME1/CD8A/TNFRSF1A/TSPAN32/PLXND1/IL2RB/ITGA1/KLRC1	32
1_pt_baseline	down	BP	GO:0070670	response to interleukin-4	8/686	36/15378	0.222222	4.98154	5.16795	0.000150001	0.00321511	0.00268842	LEF1/HSPA5/TCF7/JAK3/RPLP0/RPL3/XBP1/GATA3	8
1_pt_baseline	down	BP	GO:1905477	positive regulation of protein localization to membrane	14/686	101/15378	0.138614	3.10729	4.59118	0.000152356	0.00321511	0.00268842	RACK1/PRNP/PIK3R1/ITGB1/FYN/SLC5A3/ITGB2/PRKCH/STOM/CNPY4/CDK5R1/ATP2B4/LGALS3/AKAP5	14
1_pt_baseline	down	BP	GO:0032609	type II interferon production	15/686	114/15378	0.131579	2.94959	4.5146	0.000162555	0.00335545	0.00280576	HLA-A/IL27RA/C1QBP/ARID5A/PRNP/CD3E/VSIR/KLRK1/CD2/PDE4D/CD226/PTPN22/GATA3/BTN3A2/CD96	15
1_pt_baseline	down	BP	GO:0050921	positive regulation of chemotaxis	16/686	128/15378	0.125	2.80211	4.42394	0.000182973	0.00368048	0.00307755	CALR/IL16/TMSB4X/RAC2/C1QBP/MAPK1/IL6R/TGFB1/STK39/CCL4/PTPRJ/AIF1/TNFSF14/CCR4/CCL5/CXCR3	16
1_pt_baseline	down	BP	GO:0002685	regulation of leukocyte migration	22/686	212/15378	0.103774	2.32628	4.20171	0.000205845	0.00407125	0.00340431	CALR/RAC2/IL27RA/C1QBP/MAPK1/PIK3R1/IL6R/TGFB1/KLRK1/SPN/STK39/PTGER4/CD99/CCL4/PTPRJ/AIF1/ANXA1/TNFSF14/PLCB1/CCL5/LGALS3/CXCR3	22
1_pt_baseline	down	BP	GO:0097553	calcium ion transmembrane import into cytosol	19/686	170/15378	0.111765	2.50542	4.26485	0.000212271	0.00418086	0.00349596	CALM1/CALM3/PRNP/TGFB1/LCK/FYN/PLCG1/PDE4D/PLCL1/LIME1/FASLG/UBASH3B/ATP2B4/PLCB1/KCNN4/F2R/CCR5/AKAP5/CXCR3	19
1_pt_baseline	down	BP	GO:0043433	negative regulation of DNA-binding transcription factor activity	15/686	117/15378	0.128205	2.87396	4.39663	0.000217675	0.0042407	0.00354599	PRMT2/PRNP/ARRB2/PHB2/NLRC5/COMMD6/ARRB1/ID2/NLRC3/BHLHE40/TNFAIP3/PIM1/GFI1/EOMES/AIM2	15
1_pt_baseline	down	BP	GO:0070228	regulation of lymphocyte apoptotic process	10/686	58/15378	0.172414	3.86498	4.7235	0.000218898	0.0042407	0.00354599	IL7R/JAK3/BCL11B/GIMAP8/CD3G/SLC39A10/CD27/BBC3/CCL5/LGALS3	10
1_pt_baseline	down	BP	GO:0019221	cytokine-mediated signaling pathway	40/686	496/15378	0.0806452	1.80782	3.95166	0.00021984	0.00424157	0.00354672	IL16/TMSB4X/IFNAR2/IL6ST/IL27RA/P4HB/IL7R/IGF1R/PIK3R1/SIGIRR/IL6R/JAK3/CD44/TNFRSF1B/PLP2/NLRC5/STAT4/TNFRSF25/IL21R/STK39/STING1/IL10RA/TMC8/CCL4/TNFRSF1A/TNFAIP3/PTPRJ/FAS/CCR4/SAMHD1/PLCB1/EPHA4/IL2RB/CCL5/GFI1/CCR5/AIM2/SOCS3/CXCR3/CXCR6	40
1_pt_baseline	down	BP	GO:0032872	regulation of stress-activated MAPK cascade	8/686	38/15378	0.210526	4.71935	4.96025	0.000224039	0.00430063	0.00359611	PPIA/ARL6IP5/MAPK1/MAP2K1/MYC/QARS1/DUSP10/FAS	8
1_pt_baseline	down	MF	GO:0003954	NADH dehydrogenase activity	9/700	44/15901	0.204545	4.6464	5.19746	0.000104589	0.00433095	0.00377823	NDUFA1/NDUFA4/NDUFB9/MT-ND3/MT-ND1/NDUFB1/MT-ND2/NDUFA10/NDUFS5	9
1_pt_baseline	down	BP	GO:0098760	response to interleukin-7	6/686	21/15378	0.285714	6.40483	5.35545	0.000235273	0.00448441	0.00374979	YBX1/LSP1/P4HB/IL7R/JAK3/FOSL2	6
1_pt_baseline	down	CC	GO:0001726	ruffle	19/704	185/16235	0.102703	2.36844	3.9854	0.000441307	0.00483838	0.00388231	GNAS/S100A6/SH3BGRL3/SPATA13/LCP1/CLCN3/ITGB1/ACTN1/EEF1A1/PLCG1/RPS3/ITGA5/S100A11/LIMA1/PTPRJ/AIF1/SAMSN1/CYTH3/KCNN4	19
1_pt_baseline	down	CC	GO:0098562	cytoplasmic side of membrane	20/704	200/16235	0.1	2.30611	3.95694	0.000446766	0.00483838	0.00388231	GNAS/RPS29/RASA3/S100A6/LDLRAP1/LITAF/KRAS/RASAL3/JAK3/RPL27/EEF1A1/PTPN7/CD2/GNG2/RPS28/PTPN22/OTULINL/RGS1/AKAP5/SOCS3	20
1_pt_baseline	down	MF	GO:0022853	active monoatomic ion transmembrane transporter activity	15/700	114/15901	0.131579	2.98891	4.57329	0.000140968	0.00513686	0.00448129	MT-CO3/NDUFA1/UQCRH/NDUFA4/NDUFB9/ATP1A1/MT-ND3/MT-ND1/NDUFB1/COX4I1/MT-ND2/NDUFA10/MT-CYB/NDUFS5/ATP2B4	15
1_pt_baseline	down	BP	GO:0007229	integrin-mediated signaling pathway	14/686	107/15378	0.130841	2.93305	4.3357	0.00028246	0.00529836	0.00443039	CDC42/FYB1/ITGB1/ITGAL/ITGA6/LAT/ITGA5/CD63/CD40LG/ITGB2/ZYX/TIMP1/TSPAN32/ITGA1	14
1_pt_baseline	down	BP	GO:0016032	viral process	33/686	387/15378	0.0852713	1.91152	3.92431	0.000285626	0.00533658	0.00446235	LEF1/PCBP2/DDX6/PPIA/SPCS3/MGAT4A/EIF3G/P4HB/GALNT1/RPSA/EIF3D/WWP1/CD28/MDFIC/EIF3F/ZFP36/PPIB/PABPC1/ITGB1/EEF1A1/APOBEC3G/SMPD1/ITGA5/CTSL/CCL4/STOM/EIF3L/LGALS1/CCL5/APOBEC3H/CCR5/IL32/CXCR6	33
1_pt_baseline	down	MF	GO:0001965	G-protein alpha-subunit binding	7/700	28/15901	0.25	5.67893	5.3175	0.000163685	0.00572091	0.0049908	IGF1R/RGS14/RGS10/NUCB2/CCDC88A/RGS1/F2R	7
1_pt_baseline	down	BP	GO:0006968	cellular defense response	9/686	50/15378	0.18	4.03504	4.64477	0.000321626	0.00589274	0.0049274	LSP1/ITK/PRF1/ITGB1/SPN/SH2D1A/TYROBP/KLRG1/CCR5	9
1_pt_baseline	down	MF	GO:0015026	coreceptor activity	10/700	58/15901	0.172414	3.9165	4.77495	0.00019692	0.006186	0.00539653	IL6ST/CD28/ITGB1/TGFBR3/TMIGD2/CD8B/CD8A/IL2RB/CCR5/CXCR6	10
1_pt_baseline	down	BP	GO:0050821	protein stabilization	22/686	220/15378	0.1	2.24169	4.00831	0.000347415	0.00624423	0.00522131	CALR/RPL23/NOP53/RPL11/CCT8/VHL/PARK7/PFN1/PIK3R1/TMC6/PPIB/PHB2/AAK1/GAPDH/UXT/RPS7/RPL5/PYHIN1/TMC8/PIM1/TYROBP/EPHA4	22
1_pt_baseline	down	CC	GO:0042470	melanosome	13/704	105/16235	0.12381	2.85518	4.06035	0.000606709	0.00630235	0.005057	NAP1L1/HSP90B1/HSPA5/ATP1A1/HSPA8/P4HB/PPIB/ITGB1/CTSD/CD63/RAB27A/STOM/SYNGR1	13
1_pt_baseline	down	CC	GO:0008180	COP9 signalosome	7/704	35/16235	0.2	4.61222	4.55459	0.000650329	0.00662035	0.00531216	HSPA5/COPS9/ATP5F1A/THEMIS/SLA/PLCG1/LAT	7
1_pt_baseline	down	CC	GO:0043202	lysosomal lumen	12/704	93/16235	0.129032	2.97562	4.06786	0.00066969	0.00668377	0.00536305	HSPA8/PPT1/MAN2B1/SMPD1/CTSD/CTSL/NAAA/CTSA/GPC2/FASLG/CTSF/NSG1	12
1_pt_baseline	down	MF	GO:0019902	phosphatase binding	20/700	187/15901	0.106952	2.42949	4.21958	0.000223427	0.00670808	0.00585198	HSP90B1/SOD1/RACK1/CDKN1B/TERF2IP/MAPK1/PPP1R18/PIK3R1/RCAN3/JAK3/SKAP1/NFATC2/LCK/CTSC/FCRL3/ATP2B4/KCNN4/LGALS3/AKAP5/ITGA1	20
1_pt_baseline	down	CC	GO:0030867	rough endoplasmic reticulum membrane	6/704	26/16235	0.230769	5.32179	4.69539	0.00071156	0.00672335	0.00539481	RPS29/SEC61G/SSR4/RPL27/SEC61B/RPS28	6
1_pt_baseline	down	CC	GO:0098636	protein complex involved in cell adhesion	9/704	57/16235	0.157895	3.64122	4.25284	0.000716138	0.00672335	0.00539481	CD28/ITGB1/ITGAL/ITGA6/ITGA5/ITGB2/TSPAN32/LGALS1/ITGA1	9
1_pt_baseline	down	CC	GO:0031256	leading edge membrane	18/704	178/16235	0.101124	2.33202	3.80441	0.000742136	0.00674549	0.00541257	CDC42/SYNE2/SH3BGRL3/SPATA13/LCP1/CLCN3/ITGB1/CD44/EEF1A1/PLCG1/RPS3/ITGA5/PTPRJ/AIF1/PLXND1/CNTNAP2/KCNN4/AKAP5	18
1_pt_baseline	down	BP	GO:0048857	neural nucleus development	10/686	62/15378	0.16129	3.61563	4.4592	0.000384209	0.00682765	0.00570916	CALM1/CDC42/HSPA5/CALM3/ACTB/ATP5PB/MBP/LDHA/CDK5R1/HOXB2	10
1_pt_baseline	down	CC	GO:0099522	cytosolic region	7/704	37/16235	0.189189	4.36291	4.35998	0.000923535	0.00796744	0.00639307	CALM1/CALM3/ARL6IP5/SENP7/PPT1/KIF5C/PLCB1	7
1_pt_baseline	down	BP	GO:0097305	response to alcohol	23/686	240/15378	0.0958333	2.14829	3.87418	0.000473364	0.00822643	0.00687879	SOD1/GNAS/IGF1R/ATP5F1A/RPL15/MT-CYB/FKBP5/RPL27/TGFB1/FYN/TGFBR3/STK39/RPL10A/GNG2/PTGER4/CPT1A/EEF1B2/CD27/TSPO/GATA3/ABCA2/PTGER2/CCR5	23
1_pt_baseline	down	BP	GO:1901142	insulin metabolic process	5/686	16/15378	0.3125	7.00528	5.1931	0.000504227	0.00871176	0.00728462	P4HB/YIPF5/CTSD/FOSL2/ERN1	5
1_pt_baseline	down	BP	GO:0002700	regulation of production of molecular mediator of immune response	19/686	183/15378	0.103825	2.32744	3.90344	0.000541929	0.00921474	0.0077052	HLA-A/IL27RA/HLA-F/NDFIP1/ARID5A/LITAF/CD28/JAK3/TGFB1/PHB2/TNFRSF1B/XBP1/CD226/CD40LG/FCRL3/TBX21/GATA3/CD96/CD7	19
1_pt_baseline	down	BP	GO:0021762	substantia nigra development	8/686	43/15378	0.186047	4.17059	4.49873	0.000545712	0.00924581	0.00773118	CALM1/CDC42/HSPA5/CALM3/ACTB/ATP5PB/MBP/LDHA	8
1_pt_baseline	down	MF	GO:0042277	peptide binding	21/700	209/15901	0.100478	2.28244	4.00482	0.000371293	0.00994847	0.00867883	HLA-B/CALR/SRP14/HLA-A/SORL1/HLA-F/TOMM22/PFDN5/LDLRAP1/PRNP/ERAP1/ITM2A/ITGB2/RXRA/ADRB2/CRIP1/APBA2/GPR171/EPHA4/ITM2C/HLA-DQA1	21
1_pt_baseline	down	BP	GO:0030032	lamellipodium assembly	10/686	66/15378	0.151515	3.3965	4.21591	0.000642371	0.0104544	0.00874178	CAPZB/CDC42/RAC2/SPATA13/ARPC2/PIK3R1/ITGB1/CCDC88A/ABI3/AUTS2	10
1_pt_baseline	down	BP	GO:0002833	positive regulation of response to biotic stimulus	32/686	389/15378	0.0822622	1.84406	3.64352	0.000653793	0.0104544	0.00874178	PCBP2/NOP53/HSPA8/HLA-F/C1QBP/RPS19/PIK3R1/RASGRP1/ARRB2/RPS6KA3/PPT1/PHB2/GBP2/KLRK1/FYN/NLRC5/STING1/CD226/FCRL3/PTPN22/CPT1A/NLRC3/KLRD1/SH2D1A/PYHIN1/TNFAIP3/TYROBP/SH2D1B/CCL5/GFI1/AIM2/KLRC1	32
1_pt_baseline	down	BP	GO:0034975	protein folding in endoplasmic reticulum	4/686	10/15378	0.4	8.96676	5.44541	0.000664483	0.01047	0.00875485	CALR/HSP90B1/HSPA5/P4HB	4
1_pt_baseline	down	BP	GO:0033631	cell-cell adhesion mediated by integrin	5/686	17/15378	0.294118	6.59321	4.98578	0.000688267	0.010667	0.00891956	CD3E/SKAP1/ITGB1/ITGA5/CCL5	5
1_pt_baseline	down	BP	GO:1903428	positive regulation of reactive oxygen species biosynthetic process	5/686	17/15378	0.294118	6.59321	4.98578	0.000688267	0.010667	0.00891956	PARK7/CLCN3/SLC5A3/RAB27A/FAS	5
1_pt_baseline	down	BP	GO:0002440	production of molecular mediator of immune response	21/686	217/15378	0.0967742	2.16938	3.74868	0.000722935	0.0111313	0.00930781	HLA-A/IL27RA/HLA-F/NDFIP1/ARID5A/LITAF/CD28/JAK3/TGFB1/PHB2/TNFRSF1B/XBP1/CD226/CD40LG/FCRL3/TBX21/GATA3/BATF/CD96/CD7/SAMHD1	21
1_pt_baseline	down	CC	GO:0032587	ruffle membrane	12/704	101/16235	0.118812	2.73993	3.7344	0.00139937	0.0116767	0.00936941	SH3BGRL3/SPATA13/LCP1/CLCN3/ITGB1/EEF1A1/PLCG1/RPS3/ITGA5/PTPRJ/AIF1/KCNN4	12
1_pt_baseline	down	BP	GO:0060627	regulation of vesicle-mediated transport	38/686	494/15378	0.0769231	1.72438	3.53611	0.000776324	0.0119146	0.00996273	CALR/SOD1/RACK1/CDC42/RAC2/SORL1/HLA-F/PARK7/MAPK1/MAP2K1/ACTB/LDLRAP1/CD84/SYNE1/SEPTIN1/EHD1/YIPF5/ARRB2/PPT1/TGFB1/AAK1/S100A10/SMPD1/STXBP5/ARRB1/CD63/ITGB2/ACTG1/RAB27A/CDK5R1/SCRN1/PTPRJ/RAB31/ABCA2/ANXA1/IL2RB/LGALS3/AKAP5	38
1_pt_baseline	down	CC	GO:0098576	lumenal side of membrane	7/704	40/16235	0.175	4.03569	4.09257	0.00149427	0.0122674	0.00984338	HLA-B/CALR/HLA-A/HSPA8/HLA-F/CTSA/HLA-DQA1	7
1_pt_baseline	down	MF	GO:0035591	signaling adaptor activity	15/700	128/15901	0.117188	2.662	4.05126	0.00050656	0.01314	0.0114631	RACK1/IFNAR2/MAP2K1/LDLRAP1/CDC42SE2/PIK3R1/RGS14/CD3E/PAG1/CD3G/LAT/STING1/SLA2/ABI3/AIM2	15
1_pt_baseline	down	BP	GO:0009615	response to virus	31/686	379/15378	0.0817942	1.83357	3.5505	0.000866581	0.013142	0.0109891	PCBP2/CALR/IFNAR2/C1QBP/ENO1/SENP7/RPSA/TPT1/RPS15A/ZMYND11/PRF1/TGFB1/PHB2/SERINC5/GBP2/NLRC5/SPN/APOBEC3G/SMPD1/STING1/EEF1G/TBX21/CCL4/GATA3/TNFAIP3/TSPAN32/SAMHD1/DDIT4/CCL5/APOBEC3H/AIM2	31
1_pt_baseline	down	BP	GO:0001666	response to hypoxia	25/686	282/15378	0.0886525	1.98731	3.61582	0.000867425	0.013142	0.0109891	ZFP36L1/HSP90B1/NOP53/CHCHD2/CDKN1B/MT-ND1/VHL/P4HB/ENO1/CFLAR/MT-ND2/MT-CYB/MYC/TGFB1/PHB2/TGFBR3/AQP3/CPT1A/RGCC/HIPK2/RORA/BBC3/FOSL2/EPHA4/DDIT4	25
1_pt_baseline	down	BP	GO:0002369	T cell cytokine production	7/686	36/15378	0.194444	4.35884	4.35971	0.000917798	0.0136505	0.0114143	HLA-A/HLA-F/ARID5A/TNFRSF1B/TBX21/GATA3/CD7	7
1_pt_baseline	down	BP	GO:0043320	natural killer cell degranulation	4/686	11/15378	0.363636	8.1516	5.12699	0.00100747	0.0148037	0.0123786	HLA-F/NKG7/RAB27A/FCGR3A	4
1_pt_baseline	down	BP	GO:0043269	regulation of monoatomic ion transport	33/686	416/15378	0.0793269	1.77826	3.47725	0.00101067	0.0148037	0.0123786	CALM1/IL16/FXYD5/TMSB4X/CALM3/ATP1A1/CD84/PRNP/CAB39/ITGB1/TGFB1/PHB2/AHNAK/ABCB1/FYN/PLCG1/STK39/PDE4D/CD63/FCRL3/TSPO/ADRB2/CCL4/LIME1/STOM/UBASH3B/ATP2B4/CCL5/KCNN4/LGALS3/F2R/AKAP5/CXCR3	33
1_pt_baseline	down	MF	GO:0005031	tumor necrosis factor receptor activity	4/700	10/15901	0.4	9.08629	5.4889	0.000632111	0.0151407	0.0132084	TNFRSF1B/TNFRSF25/TNFRSF1A/FAS	4
1_pt_baseline	down	MF	GO:0030957	Tat protein binding	4/700	10/15901	0.4	9.08629	5.4889	0.000632111	0.0151407	0.0132084	NPM1/ACTB/MDFIC/GABARAPL1	4
1_pt_baseline	down	MF	GO:0035254	glutamate receptor binding	8/700	45/15901	0.177778	4.03835	4.37984	0.000688159	0.0156728	0.0136726	GNAS/PRNP/MT-ND2/FYN/PLCG1/CDK5R1/NSG1/AKAP5	8
1_pt_baseline	down	BP	GO:0010712	regulation of collagen metabolic process	7/686	37/15378	0.189189	4.24104	4.26496	0.00108902	0.0156945	0.0131235	IL6R/ITGB1/TGFB1/VSIR/VIM/RGCC/F2R	7
1_pt_baseline	down	BP	GO:0034113	heterotypic cell-cell adhesion	9/686	59/15378	0.152542	3.41953	4.02345	0.0011288	0.0161203	0.0134795	SKAP1/ITGB1/LCK/CD44/MBP/CD2/ITGA5/ITGB2/CD58	9
1_pt_baseline	down	BP	GO:0072577	endothelial cell apoptotic process	9/686	59/15378	0.152542	3.41953	4.02345	0.0011288	0.0161203	0.0134795	PDCD4/TGFB1/PLCG1/XBP1/CD40LG/RGCC/GATA3/TNFAIP3/FASLG	9
1_pt_baseline	down	BP	GO:0070849	response to epidermal growth factor	8/686	48/15378	0.166667	3.73615	4.10249	0.00116723	0.0165195	0.0138133	ZFP36L1/MAPK1/ZFP36L2/CFLAR/ZFP36/EEF1A1/PLCG1/PTPN12	8
1_pt_baseline	down	BP	GO:0097581	lamellipodium organization	11/686	85/15378	0.129412	2.90101	3.79757	0.00135603	0.0188528	0.0157644	CAPZB/CDC42/RAC2/SPATA13/ARPC2/PIK3R1/ITGB1/CD44/CCDC88A/ABI3/AUTS2	11
1_pt_baseline	down	CC	GO:0044194	cytolytic granule	4/704	14/16235	0.285714	6.58888	4.45399	0.0024769	0.0196991	0.0158065	CALR/PRF1/NKG7/SRGN	4
1_pt_baseline	down	BP	GO:0051017	actin filament bundle assembly	16/686	154/15378	0.103896	2.32903	3.58169	0.001435	0.0198341	0.0165849	HSP90B1/CDC42/PFN1/LCP1/PIK3R1/ACTN1/ARAP1/S100A10/ARRB1/PTGER4/ZYX/RGCC/LIMA1/ACTG1/CCDC88A/AIF1	16
1_pt_baseline	down	BP	GO:0071214	cellular response to abiotic stimulus	27/686	325/15378	0.0830769	1.86233	3.39516	0.00145368	0.0198635	0.0166095	ZFP36L1/CALR/EEF1D/ATP1A1/RPL26/CCND2/IGF1R/NPM1/COPS9/PIK3R1/CAB39/MYC/TGFB1/LRRC8C/STK39/SMPD1/PTGER4/TSPO/BBC3/GATA3/CRIP1/TNFRSF1A/SLC25A23/TIMP1/SERPINB6/FAS/TNFSF14	27
1_pt_baseline	down	BP	GO:0002709	regulation of T cell mediated immunity	12/686	99/15378	0.121212	2.7172	3.70381	0.00149038	0.0200974	0.016805	HLA-B/HLA-A/HLA-F/IL7R/ARID5A/TNFRSF1B/SPN/KLRD1/TBX21/GATA3/CD7/KLRC1	12
1_pt_baseline	down	BP	GO:0098761	cellular response to interleukin-7	5/686	20/15378	0.25	5.60423	4.45207	0.00154296	0.0202599	0.0169409	YBX1/LSP1/P4HB/IL7R/JAK3	5
1_pt_baseline	down	BP	GO:1990858	cellular response to lectin	5/686	20/15378	0.25	5.60423	4.45207	0.00154296	0.0202599	0.0169409	KLRK1/FYN/KLRD1/TYROBP/KLRC1	5
1_pt_baseline	down	MF	GO:0042608	T cell receptor binding	4/700	11/15901	0.363636	8.26026	5.1689	0.000958836	0.0207976	0.0181434	HLA-A/CD3E/LCK/CD3G	4
1_pt_baseline	down	BP	GO:0032981	mitochondrial respiratory chain complex I assembly	9/686	62/15378	0.145161	3.25407	3.8428	0.00161854	0.0210767	0.0176239	NDUFA1/NDUFB9/MT-ND1/NDUFB1/MT-ND2/NDUFA10/NDUFB11/NDUFAF8/NDUFS5	9
1_pt_baseline	down	BP	GO:0000768	syncytium formation by plasma membrane fusion	8/686	51/15378	0.156863	3.51638	3.88946	0.00175157	0.0223787	0.0187126	CFLAR/EHD1/ITGB1/NFATC2/SBNO2/TYROBP/NEO1/TNFSF14	8
1_pt_baseline	down	BP	GO:0140253	cell-cell fusion	8/686	51/15378	0.156863	3.51638	3.88946	0.00175157	0.0223787	0.0187126	CFLAR/EHD1/ITGB1/NFATC2/SBNO2/TYROBP/NEO1/TNFSF14	8
1_pt_baseline	down	BP	GO:0043085	positive regulation of catalytic activity	35/686	465/15378	0.0752688	1.68729	3.25195	0.00178591	0.0226936	0.018976	CALM1/PPIA/RACK1/TMSB4X/GNAS/CALM3/RPS2/RAPGEF6/CCND2/MAP2K1/CAB39/RASGRP1/ITGB1/RGS10/VSIR/MBP/ITGA6/ARAP1/SEMA4D/S100A10/LAT/RPS3/SLC5A3/PLAAT4/ITGB2/RGCC/LCP2/ADRB2/CCDC88A/PIM1/ERN1/RGS1/EPHA4/CCL5/F2R	35
1_pt_baseline	down	BP	GO:0048524	positive regulation of viral process	9/686	63/15378	0.142857	3.20242	3.78502	0.00181517	0.022942	0.0191837	PPIA/P4HB/CD28/MDFIC/PABPC1/SMPD1/STOM/LGALS1/CCL5	9
1_pt_baseline	down	BP	GO:0030168	platelet activation	14/686	129/15378	0.108527	2.43284	3.53126	0.00184459	0.0232516	0.0194426	PPIA/GNAS/RASA3/IL6ST/DGKA/ACTB/IL6R/LCK/CD40LG/ACTG1/PTPRJ/TSPAN32/UBASH3B/F2R	14
1_pt_baseline	down	BP	GO:0051336	regulation of hydrolase activity	25/686	298/15378	0.0838926	1.88061	3.31704	0.00187681	0.0235949	0.0197296	SOD1/RACK1/RAPGEF6/NPM1/RASGRP1/SPOCK2/ITGB1/RGS10/VSIR/KLRK1/MBP/ITGA6/ARAP1/GAPDH/GZMA/SEMA4D/S100A10/RPS3/TIMP1/SERPINB6/CST7/RGS1/EPHA4/CCL5/F2R	25
1_pt_baseline	down	BP	GO:0006909	phagocytosis	20/686	219/15378	0.0913242	2.04721	3.37269	0.00193547	0.0242678	0.0202923	CALR/SOD1/RACK1/CDC42/BIN2/CDC42SE2/CLCN3/ITGB1/TGFB1/ITGAL/FYN/ICAM3/ITGB2/RAB27A/PTPRJ/AIF1/RAB31/ANXA1/TYROBP/IL2RB	20
1_pt_baseline	down	BP	GO:0060142	regulation of syncytium formation by plasma membrane fusion	5/686	21/15378	0.238095	5.33736	4.29773	0.00195161	0.0243264	0.0203413	CFLAR/EHD1/NFATC2/TYROBP/TNFSF14	5
1_pt_baseline	down	BP	GO:0098771	inorganic ion homeostasis	36/686	485/15378	0.0742268	1.66394	3.21043	0.00196178	0.0243264	0.0203413	CALR/HSP90B1/CALM1/SOD1/CALM3/ATP1A1/NDFIP1/TPT1/PRNP/TMC6/MYC/TGFB1/LCK/PLCG1/STK39/SLC39A10/PDE4D/PLCL1/ANKH/TMC8/LIME1/SLC25A23/CYB561/SLC40A1/FASLG/SLC12A7/UBASH3B/ATP2B4/NEO1/PLCB1/CCL5/F2R/NT5E/CCR5/SMDT1/CXCR3	36
1_pt_baseline	down	BP	GO:0071356	cellular response to tumor necrosis factor	18/686	189/15378	0.0952381	2.13494	3.39233	0.00201418	0.0243264	0.0203413	ZFP36L1/TMSB4X/MAPK1/ZFP36L2/ZFP36/GBP2/TNFRSF1B/TNFRSF25/RPS3/RORA/TMC8/GATA3/TNFRSF1A/TNFAIP3/CD58/FAS/CCL5/AIM2	18
1_pt_baseline	down	BP	GO:1901722	regulation of cell proliferation involved in kidney development	4/686	13/15378	0.307692	6.89751	4.59655	0.00203237	0.0243264	0.0203413	IL6R/CFLAR/MYC/GATA3	4
1_pt_baseline	down	BP	GO:1903054	negative regulation of extracellular matrix organization	4/686	13/15378	0.307692	6.89751	4.59655	0.00203237	0.0243264	0.0203413	TGFB1/TNFRSF1B/TGFBR3/TNFRSF1A	4
1_pt_baseline	down	BP	GO:0060711	labyrinthine layer development	7/686	41/15378	0.170732	3.82728	3.91695	0.00203792	0.0243264	0.0203413	ZFP36L1/LEF1/MAPK1/MAP2K1/JUNB/RBPJ/SOCS3	7
1_pt_baseline	down	BP	GO:1900026	positive regulation of substrate adhesion-dependent cell spreading	7/686	41/15378	0.170732	3.82728	3.91695	0.00203792	0.0243264	0.0203413	CALR/CDC42/C1QBP/P4HB/ARPC2/PREX1/S100A10	7
1_pt_baseline	down	MF	GO:0009055	electron transfer activity	13/700	111/15901	0.117117	2.6604	3.76699	0.00117943	0.0249874	0.0217985	MT-CO3/NDUFA1/UQCRH/NDUFA4/NDUFB9/MT-ND3/MT-ND1/NDUFB1/COX4I1/MT-ND2/NDUFA10/MT-CYB/NDUFS5	13
1_pt_baseline	down	BP	GO:0006873	intracellular monoatomic ion homeostasis	36/686	487/15378	0.073922	1.6571	3.18415	0.00210304	0.0250405	0.0209384	CALR/HSP90B1/CALM1/SOD1/CALM3/ATP1A1/MAPK1/NDFIP1/TPT1/PRNP/TMC6/CLCN3/MYC/PPT1/TGFB1/LCK/PLCG1/STK39/SLC39A10/PDE4D/PLCL1/TMC8/LIME1/SLC25A23/CYB561/SLC40A1/FASLG/UBASH3B/ATP2B4/NEO1/PLCB1/CCL5/F2R/CCR5/SMDT1/CXCR3	36
1_pt_baseline	down	BP	GO:0006816	calcium ion transport	31/686	401/15378	0.0773067	1.73298	3.21372	0.00212306	0.0252153	0.0210846	CALM1/IL16/CALM3/TPT1/CD84/PRNP/TGFB1/LCK/AHNAK/FYN/PLCG1/PDE4D/FCRL3/TSPO/PLCL1/CALHM2/CCL4/LIME1/SLC25A23/FASLG/UBASH3B/ATP2B4/PLCB1/CCL5/KCNN4/LGALS3/F2R/CCR5/SMDT1/AKAP5/CXCR3	31
1_pt_baseline	down	BP	GO:0062197	cellular response to chemical stress	25/686	302/15378	0.0827815	1.8557	3.2452	0.00224816	0.0265676	0.0222153	ZFP36L1/SOD1/PPIA/RACK1/CHCHD2/ATP1A1/ARL6IP5/PARK7/RWDD1/CAB39/LRRC8C/FYN/PRDX2/STK39/XBP1/RPS3/ERMP1/TSPO/SLC25A23/TNFAIP3/SERPINB6/AIF1/PRR5L/FAS/ERN1	25
1_pt_baseline	down	BP	GO:0048002	antigen processing and presentation of peptide antigen	9/686	65/15378	0.138462	3.10388	3.67286	0.00226559	0.0267068	0.0223318	HLA-B/CALR/HLA-A/HLA-F/ERAP1/CTSD/CTSL/CTSF/HLA-DQA1	9
1_pt_baseline	down	BP	GO:0042060	wound healing	31/686	404/15378	0.0767327	1.72011	3.1694	0.00237996	0.0278468	0.023285	PPIA/GNAS/RASA3/IL6ST/PABPC4/DGKA/ACTB/IL6R/NACA/CFLAR/ITGB1/TGFB1/LCK/CD44/AHNAK/NOG/PRDX2/XBP1/S100A10/SMPD1/ITGA5/CD40LG/ACTG1/RAB27A/TNFAIP3/TIMP1/PTPRJ/ANXA1/TSPAN32/UBASH3B/F2R	31
1_pt_baseline	down	BP	GO:0031099	regeneration	17/686	177/15378	0.0960452	2.15304	3.33389	0.00242419	0.0282245	0.0236009	CDKN1B/IGF1R/MAP2K1/LCP1/NACA/CFLAR/MT-CYB/TGFB1/TGFBR3/PTPN12/CPT1A/TSPO/DUSP10/HOPX/ANXA1/NEO1/EPHA4	17
1_pt_baseline	down	BP	GO:0034612	response to tumor necrosis factor	19/686	208/15378	0.0913462	2.0477	3.28725	0.00247397	0.0285928	0.0239088	ZFP36L1/TMSB4X/MAPK1/ZFP36L2/ZFP36/GBP2/TNFRSF1B/TNFRSF25/RPS3/SMPD1/RORA/TMC8/GATA3/TNFRSF1A/TNFAIP3/CD58/FAS/CCL5/AIM2	19
1_pt_baseline	down	BP	GO:1903409	reactive oxygen species biosynthetic process	8/686	54/15378	0.148148	3.32102	3.69188	0.00254572	0.0292789	0.0244825	SOD1/PARK7/CFLAR/CLCN3/FYN/SLC5A3/RAB27A/FAS	8
1_pt_baseline	down	MF	GO:0004629	phospholipase C activity	6/700	29/15901	0.206897	4.6998	4.27931	0.00141987	0.0293978	0.025646	PLCG1/SMPD1/PLCL1/PLCB1/CCL5/CCR5	6
1_pt_baseline	down	MF	GO:0051087	protein-folding chaperone binding	14/700	128/15901	0.109375	2.48453	3.61867	0.00151597	0.0302336	0.0263751	HLA-B/CALR/SOD1/HSPA5/ATP1A1/CDKN1B/HSPA8/PRNP/DNAJC1/SPN/CTSC/RPS3/TBCD/ERN1	14
1_pt_baseline	down	MF	GO:0005126	cytokine receptor binding	19/700	202/15901	0.0940594	2.13663	3.48874	0.00152661	0.0302336	0.0263751	IL6ST/PIK3R1/IL6R/CFLAR/ERAP1/JAK3/TGFB1/TGFBR3/PLCG1/ITGA5/CD40LG/CCL4/GATA3/CCDC88A/FASLG/CKLF/TNFSF14/CCL5/SOCS3	19
1_pt_baseline	down	BP	GO:0033002	muscle cell proliferation	18/686	194/15378	0.0927835	2.07992	3.27082	0.00268171	0.0306194	0.0256034	CDKN1B/IGF1R/LDLRAP1/PIK3R1/PDCD4/IL6R/CFLAR/TGFB1/NOG/TGFBR3/XBP1/RBPJ/ID2/TNFAIP3/PIM1/AIF1/ERN1/CCL5	18
1_pt_baseline	down	BP	GO:0048302	regulation of isotype switching to IgG isotypes	4/686	14/15378	0.285714	6.40483	4.37171	0.00274573	0.0311248	0.026026	IL27RA/NDFIP1/CD28/TBX21	4
1_pt_baseline	down	BP	GO:0032507	maintenance of protein location in cell	8/686	55/15378	0.145455	3.26064	3.6291	0.00286512	0.031834	0.026619	SUN2/HSPA5/SORL1/PARK7/SYNE1/TSPO/SRGN/CCDC88A	8
1_pt_baseline	down	BP	GO:0048661	positive regulation of smooth muscle cell proliferation	10/686	80/15378	0.125	2.80211	3.49194	0.0028689	0.031834	0.026619	IGF1R/LDLRAP1/PIK3R1/IL6R/TGFB1/XBP1/ID2/AIF1/ERN1/CCL5	10
1_pt_baseline	down	BP	GO:0071216	cellular response to biotic stimulus	20/686	227/15378	0.0881057	1.97506	3.19801	0.00294286	0.032502	0.0271776	HSPA5/MAPK1/ARID5A/LITAF/SIGIRR/PDCD4/ZFP36/VIM/GBP2/KLRK1/TNFRSF1B/PRDX2/XBP1/CD6/PTPN22/SBNO2/TSPO/TNFAIP3/GFI1/CCR5	20
1_pt_baseline	down	BP	GO:0006925	inflammatory cell apoptotic process	5/686	23/15378	0.217391	4.87324	4.01671	0.0029975	0.0329516	0.0275535	CTSL/FASLG/ANXA1/CCL5/CCR5	5
1_pt_baseline	down	BP	GO:0015868	purine ribonucleotide transport	6/686	33/15378	0.181818	4.0758	3.82199	0.0030442	0.0331566	0.0277249	LRRC8C/SLC25A6/ANKH/CALHM2/SLC25A23/ABCC4	6
1_pt_baseline	down	BP	GO:0018212	peptidyl-tyrosine modification	17/686	181/15378	0.0939227	2.10546	3.23265	0.00306256	0.0332798	0.0278279	IGF1R/PRNP/IL6R/JAK3/CD3E/TGFB1/LCK/FYN/SEMA4D/TPST2/ITGA5/ITGB2/ZAP70/PTPRJ/SAMSN1/ZFYVE28/EPHA4	17
1_pt_baseline	down	BP	GO:0061383	trabecula morphogenesis	7/686	44/15378	0.159091	3.56633	3.68356	0.00309489	0.0333831	0.0279143	NACA/NOG/TGFBR3/SEMA4D/RBPJ/SBNO2/SLC40A1	7
1_pt_baseline	down	BP	GO:0071364	cellular response to epidermal growth factor stimulus	7/686	44/15378	0.159091	3.56633	3.68356	0.00309489	0.0333831	0.0279143	ZFP36L1/ZFP36L2/CFLAR/ZFP36/EEF1A1/PLCG1/PTPN12	7
1_pt_baseline	down	BP	GO:0031589	cell-substrate adhesion	27/686	343/15378	0.0787172	1.7646	3.09446	0.00311639	0.033404	0.0279318	CALR/CDC42/RAC2/C1QBP/SLK/P4HB/ARPC2/PIK3R1/PREX1/SPOCK2/CD3E/SKAP1/ITGB1/ACTN1/CD44/ITGAL/ITGA6/S100A10/ITGA5/CD63/ITGB2/ZYX/ACTG1/TBCD/PTPRJ/CD96/ITGA1	27
1_pt_baseline	down	BP	GO:0031333	negative regulation of protein-containing complex assembly	14/686	137/15378	0.10219	2.29078	3.27916	0.00323326	0.0345003	0.0288485	CDC42/NOP53/HSPA5/HSPA8/SORL1/PARK7/PFN1/RPL13A/PTGER4/NLRC3/ZNF827/TMC8/TBCD/DNAJC15	14
1_pt_baseline	down	CC	GO:0030175	filopodium	11/704	102/16235	0.107843	2.48698	3.20735	0.00466077	0.035408	0.0284113	TBC1D10C/CDC42/SYNE2/IQGAP2/SPATA13/LCP1/DEF6/ITGB1/ITGA6/ARL4C/EPHA4	11
1_pt_baseline	down	BP	GO:0031640	killing of cells of another organism	9/686	69/15378	0.130435	2.92394	3.461	0.00343093	0.0363632	0.0304063	RPL30/RPS19/PRF1/GBP2/NKG7/GAPDH/GZMA/GZMM/LGALS3	9
1_pt_baseline	down	BP	GO:0141061	disruption of cell in another organism	9/686	69/15378	0.130435	2.92394	3.461	0.00343093	0.0363632	0.0304063	RPL30/RPS19/PRF1/GBP2/NKG7/GAPDH/GZMA/GZMM/LGALS3	9
1_pt_baseline	down	MF	GO:0061134	peptidase regulator activity	17/700	176/15901	0.0965909	2.19413	3.41841	0.00199271	0.0370482	0.03232	RACK1/SORL1/MAL/PARK7/PRNP/CAST/SPOCK2/TGFB1/VSIR/GBP2/GAPDH/CTSC/TIMP1/SERPINB6/CST7/ABCA2/AIM2	17
1_pt_baseline	down	BP	GO:0048291	isotype switching to IgG isotypes	4/686	15/15378	0.266667	5.97784	4.16779	0.00361334	0.037501	0.0313577	IL27RA/NDFIP1/CD28/TBX21	4
1_pt_baseline	down	BP	GO:1900101	regulation of endoplasmic reticulum unfolded protein response	6/686	35/15378	0.171429	3.8429	3.63829	0.00413705	0.0418755	0.0350155	RACK1/HSPA5/PIK3R1/XBP1/BBC3/ERN1	6
1_pt_baseline	down	BP	GO:0002562	somatic diversification of immune receptors via germline recombination within a single locus	9/686	71/15378	0.126761	2.84158	3.36072	0.0041676	0.0419154	0.0350489	LEF1/IL27RA/NDFIP1/CD28/TGFB1/BCL11B/CD40LG/TBX21/BATF	9
1_pt_baseline	down	CC	GO:0005771	multivesicular body	8/704	63/16235	0.126984	2.92839	3.265	0.00565956	0.0423635	0.0339924	SORL1/TPT1/GIMAP5/CD63/CTSL/RAB27A/CST7/NSG1	8
1_pt_baseline	down	MF	GO:0051082	unfolded protein binding	12/700	107/15901	0.11215	2.54756	3.4467	0.00260153	0.0447169	0.0390101	CALR/HSP90B1/PPIA/HSPA5/CCT8/HSPA8/NPM1/PFDN5/NACA/PPIB/DNAJB11/ERN1	12
1_pt_baseline	down	BP	GO:0002347	response to tumor cell	7/686	47/15378	0.148936	3.33869	3.46971	0.00452674	0.0449536	0.0375894	HLA-A/PRF1/TGFB1/NKG7/PRDX2/CD226/ABI3	7
1_pt_baseline	down	BP	GO:0071380	cellular response to prostaglandin E stimulus	4/686	16/15378	0.25	5.60423	3.98153	0.00464971	0.0455055	0.0380509	GNAS/GNG2/PTGER4/PTGER2	4
1_pt_baseline	down	BP	GO:0010591	regulation of lamellipodium assembly	6/686	36/15378	0.166667	3.73615	3.55147	0.00478091	0.0465966	0.0389632	CDC42/RAC2/ARPC2/PIK3R1/ABI3/AUTS2	6
1_pt_baseline	down	BP	GO:0043299	leukocyte degranulation	9/686	73/15378	0.123288	2.76373	3.26388	0.00502227	0.0483508	0.0404301	RAC2/HLA-F/CD84/RASGRP1/NKG7/LAT/ITGB2/RAB27A/FCGR3A	9
1_pt_baseline	down	BP	GO:0141060	disruption of anatomical structure in another organism	9/686	73/15378	0.123288	2.76373	3.26388	0.00502227	0.0483508	0.0404301	RPL30/RPS19/PRF1/GBP2/NKG7/GAPDH/GZMA/GZMM/LGALS3	9
1_pt_baseline	down	BP	GO:1904062	regulation of monoatomic cation transmembrane transport	22/686	271/15378	0.0811808	1.81982	2.94221	0.00504804	0.0485002	0.040555	CALM1/FXYD5/TMSB4X/CALM3/PRNP/CAB39/ITGB1/TGFB1/PHB2/AHNAK/FYN/PLCG1/STK39/PDE4D/CD63/LIME1/UBASH3B/ATP2B4/KCNN4/F2R/AKAP5/CXCR3	22
1_pt_baseline	down	BP	GO:1902743	regulation of lamellipodium organization	7/686	48/15378	0.145833	3.26913	3.40225	0.00510032	0.0489031	0.0408919	CDC42/RAC2/ARPC2/PIK3R1/CD44/ABI3/AUTS2	7
1_pt_baseline	down	BP	GO:0034695	response to prostaglandin E	5/686	26/15378	0.192308	4.31094	3.65101	0.00524731	0.0496081	0.0414814	GNAS/TGFBR3/GNG2/PTGER4/PTGER2	5
1_pt_baseline	down	BP	GO:0035458	cellular response to interferon-beta	5/686	26/15378	0.192308	4.31094	3.65101	0.00524731	0.0496081	0.0414814	CALM1/IFNAR2/STING1/PYHIN1/AIM2	5
1_pt_baseline	down	BP	GO:0090314	positive regulation of protein targeting to membrane	5/686	26/15378	0.192308	4.31094	3.65101	0.00524731	0.0496081	0.0414814	PRNP/FYN/ITGB2/STOM/CDK5R1	5
1_pt_baseline	down	MF	GO:0043022	ribosome binding	12/700	109/15901	0.110092	2.50081	3.3739	0.0030376	0.0503137	0.0438926	RACK1/HSPA5/C1QBP/RPSA/NPM1/SEC61G/EIF3K/EIF4B/EEF2/SEC61B/OLA1/PIM1	12
1_pt_baseline	down	BP	GO:0150076	neuroinflammatory response	9/686	74/15378	0.121622	2.72638	3.21668	0.0054976	0.0510553	0.0426915	ITGB1/TNFRSF1B/CTSC/ITGB2/CALHM2/BPGM/AIF1/CST7/TYROBP	9
1_pt_baseline	down	CC	GO:0031901	early endosome membrane	16/704	187/16235	0.0855615	1.97314	2.84961	0.00747668	0.0519101	0.0416526	HLA-B/HLA-A/SORL1/HLA-F/LITAF/EHD1/CLCN3/INPP4A/PMEPA1/CD8B/LDLRAD4/RAB31/ANXA1/ZFYVE28/EPHA4/NSG1	16
1_pt_baseline	down	CC	GO:0033018	sarcoplasmic reticulum lumen	3/704	10/16235	0.3	6.91832	3.98571	0.00775082	0.0519101	0.0416526	CALR/HSP90B1/MANF	3
1_pt_baseline	down	CC	GO:0034993	meiotic nuclear membrane microtubule tethering complex	3/704	10/16235	0.3	6.91832	3.98571	0.00775082	0.0519101	0.0416526	SUN2/SYNE2/SYNE1	3
1_pt_baseline	down	BP	GO:0007096	regulation of exit from mitosis	4/686	17/15378	0.235294	5.27457	3.81034	0.00586861	0.0537064	0.0449083	CDKN1B/TGFB1/PHB2/RGCC	4
1_pt_baseline	down	BP	GO:0001837	epithelial to mesenchymal transition	15/686	162/15378	0.0925926	2.07564	2.97394	0.0059564	0.054355	0.0454507	LEF1/AKNA/PDCD4/TGFB1/NOG/TGFBR3/RBPJ/SLC39A10/RGCC/GLIPR2/GATA3/S100A4/LDLRAD4/EPHA4/EOMES	15
1_pt_baseline	down	BP	GO:1904646	cellular response to amyloid-beta	6/686	38/15378	0.157895	3.53951	3.38678	0.00628505	0.0560555	0.0468726	IGF1R/PRNP/FYN/ADRB2/TYROBP/EPHA4	6
1_pt_baseline	down	CC	GO:0098685	Schaffer collateral - CA1 synapse	10/704	96/16235	0.104167	2.4022	2.93363	0.00866296	0.0563621	0.0452249	CAPZB/CDC42/ACTB/ITGB1/FYN/PLCG1/ACTG1/APBA2/EPHA4/SYNGR1	10
1_pt_baseline	down	CC	GO:0005884	actin filament	11/704	111/16235	0.0990991	2.28533	2.89294	0.0087394	0.0563621	0.0452249	RAC2/LCP1/ACTB/ACTN1/FYN/LIMA1/ACTG1/COTL1/TPM2/AIF1/ANXA1	11
1_pt_baseline	down	BP	GO:0007492	endoderm development	9/686	76/15378	0.118421	2.65463	3.12458	0.00655194	0.0581069	0.048588	ZFP36L1/MAP2K1/TGFB1/NOG/ITGA5/ITGB2/DUSP4/EOMES/DUSP2	9
1_pt_baseline	down	BP	GO:1901655	cellular response to ketone	11/686	104/15378	0.105769	2.37102	3.03139	0.00663087	0.0584778	0.0488981	GNAS/PARK7/IGF1R/ATP5F1A/RWDD1/CFLAR/TGFB1/GNG2/PTGER4/PTGER2/DDIT4	11
1_pt_baseline	down	BP	GO:0010720	positive regulation of cell development	30/686	416/15378	0.0721154	1.6166	2.75496	0.00672015	0.0590448	0.0493722	NAP1L1/ZFP36L1/LEF1/IL6ST/RUNX3/IL7R/MAP2K1/ACTB/KRAS/RGS14/RASGRP1/ITGB1/TGFB1/VSIR/TNFRSF1B/SEMA4D/XBP1/ID2/CD27/EEIG1/TSPO/PRKCH/ZAP70/ZMIZ1/GATA3/DUSP10/ANXA1/PLXND1/TYROBP/EPHA4	30
1_pt_baseline	down	BP	GO:0042063	gliogenesis	24/686	312/15378	0.0769231	1.72438	2.79319	0.00680312	0.0594424	0.0497047	LEF1/SOD1/SUN2/SYNE2/IL6ST/MAL/MAPK1/MAP2K1/KRAS/TGFB1/VIM/NOG/PFKFB3/TNFRSF1B/ID2/TSPO/PRKCH/ZMIZ1/CDK5R1/PTPRJ/DUSP10/ABCA2/EPHA4/EOMES	24

## Sheet: SAMHD1-IMSB v SAMHD1-media
cluster	dir	ONTOLOGY	ID	Description	GeneRatio	BgRatio	RichFactor	FoldEnrichment	zScore	pvalue	p.adjust	qvalue	geneID	Count
2_pat_cgas	up	MF	GO:0003729	mRNA binding	24/170	329/15901	0.0729483	6.82324	11.0952	1.0668e-13	4.77926e-11	4.18859e-11	HDLBP/EIF2A/METTL14/PAIP2/SPEN/ATXN2L/RBM5/SNRNP70/LUC7L3/ZFP36L1/HNRNPA3/LSM14A/PTBP3/SRRM2/RPL41/PCBP2/RPL5/RPS26/DDX6/DDX17/CIRBP/RPS7/RPS3A/RPL13A	24
2_pat_cgas	up	CC	GO:0022626	cytosolic ribosome	15/166	112/16235	0.133929	13.0984	13.0583	4.90587e-13	1.5846e-10	1.45627e-10	EIF2A/UBA52/RPL27/RPL41/RPL10/RPL5/RPS26/RPS11/RPL21/RPS7/RPL14/RPL13/RPS3A/RPS19/RPL13A	15
2_pat_cgas	up	BP	GO:0002181	cytoplasmic translation	18/164	165/15378	0.109091	10.2293	12.3748	1.57958e-13	3.91894e-10	3.64468e-10	EIF3L/EIF2S3/EIF3F/UBA52/EIF4B/RPL27/RPL41/RPL10/RPL5/RPS26/RPS11/RPL21/RPS7/RPL14/RPL13/RPS3A/RPS19/RPL13A	18
2_pat_cgas	up	MF	GO:0003735	structural constituent of ribosome	14/170	156/15901	0.0897436	8.39419	9.64776	1.27026e-09	2.84539e-07	2.49372e-07	UBA52/RPL27/RPL41/RPL10/RPL5/RPS26/RPS11/RPL21/RPS7/RPL14/RPL13/RPS3A/RPS19/RPL13A	14
2_pat_cgas	up	CC	GO:0030055	cell-substrate junction	16/166	425/16235	0.0376471	3.68193	5.6944	7.63443e-06	0.000350313	0.000321944	ACTN4/ERBIN/HSPA5/IL16/ACTR3/LCP1/ITGB7/RPL27/PCBP2/CD44/RPL5/RPS11/RPS7/RPS3A/RPS19/RPL13A	16
2_pat_cgas	up	CC	GO:0016607	nuclear speck	15/166	403/16235	0.0372208	3.64024	5.45508	1.70152e-05	0.000610658	0.000561204	CRY2/ZNF217/C12orf57/ERBIN/ATXN2L/SNRNP70/LUC7L3/UHMK1/PNN/IL16/STK17A/SRRM2/HP1BP3/SRSF5/DDX17	15
2_pat_cgas	up	BP	GO:0022613	ribonucleoprotein complex biogenesis	18/164	457/15378	0.0393873	3.69328	6.06844	1.88262e-06	0.00233538	0.00217194	EIF2A/EIF3L/RBM5/EIF2S3/LUC7L3/PA2G4/EIF3F/EIF4B/RPL27/RPL5/RPS11/SRSF5/DDX17/RPS7/RPL14/RPS3A/RPS19/RPL13A	18
2_pat_cgas	up	BP	GO:0006417	regulation of translation	15/164	354/15378	0.0423729	3.97323	5.87589	5.94391e-06	0.00368671	0.0034287	EIF2A/METTL14/PAIP2/PTCD3/GAPDH/PA2G4/UHMK1/ZFP36L1/EIF4B/LSM14A/RPL10/RPL5/DDX6/CIRBP/RPL13A	15
2_pat_cgas	up	MF	GO:0045296	cadherin binding	13/170	326/15901	0.0398773	3.72994	5.17716	4.93769e-05	0.00713843	0.00625619	PKP4/HDLBP/EIF2A/SH3GLB1/SEPTIN9/ATXN2L/PTPN11/EIF2S3/FXYD5/HSPA5/RPS26/DDX6/RPL14	13
2_pat_cgas	up	MF	GO:0031625	ubiquitin protein ligase binding	12/170	288/15901	0.0416667	3.8973	5.15813	6.3736e-05	0.00713843	0.00625619	ABI2/HAPSTR1/SMAD3/CDKN1B/CACYBP/PA2G4/HSPA5/ARRB2/UBA52/TMBIM6/PCBP2/RPL5	12
2_pat_cgas	up	MF	GO:0003743	translation initiation factor activity	5/170	50/15901	0.1	9.35353	6.14995	0.000189094	0.012102	0.0106064	EIF2A/EIF3L/EIF2S3/EIF3F/EIF4B	5
2_pat_cgas	up	BP	GO:0030219	megakaryocyte differentiation	6/164	57/15378	0.105263	9.87035	6.96579	3.107e-05	0.0154169	0.014338	MTURN/GABPA/H4C3/PTPN11/EP300/FLI1	6
2_pat_cgas	up	BP	GO:0030522	intracellular receptor signaling pathway	14/164	368/15378	0.0380435	3.56727	5.17537	4.05489e-05	0.0155235	0.0144371	CRY2/RFTN1/NLRC3/NCOA1/PIM1/ACTN4/MAVS/RNF125/ERBIN/NLRP1/EP300/LSM14A/PCBP2/DDX17	14
2_pat_cgas	up	BP	GO:0022618	protein-RNA complex assembly	10/164	197/15378	0.0507614	4.75981	5.51423	5.03188e-05	0.0155235	0.0144371	EIF3L/RBM5/EIF2S3/LUC7L3/EIF3F/EIF4B/RPL5/SRSF5/RPS19/RPL13A	10
2_pat_cgas	up	BP	GO:0071826	protein-RNA complex organization	10/164	206/15378	0.0485437	4.55186	5.32849	7.32229e-05	0.0155235	0.0144371	EIF3L/RBM5/EIF2S3/LUC7L3/EIF3F/EIF4B/RPL5/SRSF5/RPS19/RPL13A	10
2_pat_cgas	up	BP	GO:0050927	positive regulation of positive chemotaxis	4/164	22/15378	0.181818	17.0488	7.82079	7.85175e-05	0.0155235	0.0144371	SMAD3/VEGFB/S1PR1/IL16	4
2_pat_cgas	up	BP	GO:0045088	regulation of innate immune response	15/164	442/15378	0.0339367	3.18218	4.83305	7.86062e-05	0.0155235	0.0144371	RFTN1/NLRC3/CD96/PIM1/MAVS/RNF125/ERBIN/NLRP1/PTPN11/EP300/MATR3/ARRB2/LSM14A/PCBP2/RPS19	15
2_pat_cgas	up	BP	GO:0000398	mRNA splicing, via spliceosome	12/164	299/15378	0.0401338	3.76328	5.00968	8.82731e-05	0.0155235	0.0144371	METTL14/RBM5/SNRNP70/LUC7L3/UBL5/PNN/HNRNPA3/SRRM2/SRSF5/DDX17/CIRBP/HNRNPH3	12
2_pat_cgas	up	BP	GO:0021762	substantia nigra development	5/164	43/15378	0.116279	10.9033	6.75162	9.00307e-05	0.0155235	0.0144371	CCDC14/CALM3/ATP5PB/MBP/HSPA5	5
2_pat_cgas	up	MF	GO:0016922	nuclear receptor binding	7/170	132/15901	0.0530303	4.9602	4.74949	0.000542515	0.0177275	0.0155366	CRY2/LCOR/NCOA1/ACTN4/SMAD3/NSD1/EP300	7
2_pat_cgas	up	MF	GO:0032931	histone H3K56 acetyltransferase activity	3/170	18/15901	0.166667	15.5892	6.43794	0.000870548	0.0177275	0.0155366	NCOA1/KAT6B/EP300	3
2_pat_cgas	up	MF	GO:0140908	histone H3K122 acetyltransferase activity	3/170	18/15901	0.166667	15.5892	6.43794	0.000870548	0.0177275	0.0155366	NCOA1/KAT6B/EP300	3
2_pat_cgas	up	MF	GO:0043024	ribosomal small subunit binding	3/170	20/15901	0.15	14.0303	6.06143	0.00119726	0.0214549	0.0188033	PIM1/PTCD3/EIF4B	3
2_pat_cgas	up	MF	GO:0031490	chromatin DNA binding	6/170	115/15901	0.0521739	4.8801	4.34111	0.00147191	0.0253621	0.0222276	H1-4/ACTN4/SMAD3/H1-3/EP300/PCBP2	6
2_pat_cgas	up	CC	GO:0005681	spliceosomal complex	8/166	198/16235	0.040404	3.95156	4.24713	0.000991773	0.0291221	0.0267636	RBM5/SNRNP70/LUC7L3/PNN/HNRNPA3/SRRM2/CIRBP/HNRNPH3	8
2_pat_cgas	up	MF	GO:0180051	translation factor activity	5/170	82/15901	0.0609756	5.70337	4.43886	0.00185072	0.0296115	0.0259518	EIF2A/EIF3L/EIF2S3/EIF3F/EIF4B	5
2_pat_cgas	up	BP	GO:0002833	positive regulation of response to biotic stimulus	13/164	389/15378	0.033419	3.13364	4.42534	0.0002768	0.0361443	0.0336147	RFTN1/NLRC3/MAVS/RNF125/ERBIN/NLRP1/PTPN11/EP300/MATR3/ARRB2/LSM14A/PCBP2/RPS19	13
2_pat_cgas	up	CC	GO:0098554	cytoplasmic side of endoplasmic reticulum membrane	3/166	22/16235	0.136364	13.3365	5.88498	0.00140139	0.0377208	0.034666	SPPL2B/RPL27/RPS26	3
2_pat_cgas	up	BP	GO:0009895	negative regulation of catabolic process	12/164	342/15378	0.0350877	3.29012	4.44673	0.000307301	0.0381207	0.0354528	DDIT4/SMAD3/METTL14/BMF/SORL1/VHL/EP300/HERC1/SNRNP70/RPL5/CIRBP/RPS7	12
2_pat_cgas	up	BP	GO:0002832	negative regulation of response to biotic stimulus	7/164	124/15378	0.0564516	5.29337	4.98372	0.000365488	0.0412171	0.0383326	NLRC3/CD96/PIM1/MAVS/ARRB2/PCBP2/RPS19	7
2_pat_cgas	up	BP	GO:0070306	lens fiber cell differentiation	4/164	33/15378	0.121212	11.3659	6.18892	0.000400892	0.0432441	0.0402176	ABI2/SMAD3/CDKN1B/SKIL	4
2_pat_cgas	up	BP	GO:0043254	regulation of protein-containing complex assembly	13/164	408/15378	0.0318627	2.98772	4.22483	0.000436441	0.0439954	0.0409164	STXBP5/STMN1/NLRC3/MAVS/BMF/SORL1/SH3GLB1/CDKN1B/PTPN11/EP300/HSPA5/LCP1/RPL13A	13
2_pat_cgas	up	BP	GO:0034063	stress granule assembly	4/164	35/15378	0.114286	10.7164	5.97474	0.00050454	0.0439954	0.0409164	ATXN2L/LSM14A/DDX6/CIRBP	4
2_pat_cgas	up	BP	GO:0048857	neural nucleus development	5/164	62/15378	0.0806452	7.56196	5.37518	0.000514255	0.0439954	0.0409164	CCDC14/CALM3/ATP5PB/MBP/HSPA5	5
2_pat_cgas	down	BP	GO:0009615	response to virus	45/87	379/15378	0.118734	20.9872	29.7178	1.51222e-49	2.10652e-46	1.67459e-46	TPT1/IFI16/ADAR/GBP1/RIGI/LGALS9/TRIM25/STAT2/TRIM22/SHFL/TLR7/NMI/DTX3L/IFI44L/IFI44/IFIT5/BST2/IRF7/IFIH1/OAS2/EIF2AK2/DHX58/MX1/NT5C3A/ISG20/DDX60/DDX60L/USP18/OASL/OAS1/ZBP1/PARP9/IFITM1/MX2/STAT1/PLSCR1/HERC5/RTP4/ISG15/OAS3/IFI6/IFIT1/RSAD2/IFIT3/IFIT2	45
2_pat_cgas	down	BP	GO:0051607	defense response to virus	41/87	288/15378	0.142361	25.1636	31.2241	4.34797e-48	3.02836e-45	2.4074e-45	IFI16/ADAR/GBP1/RIGI/TRIM25/STAT2/TRIM22/SHFL/TLR7/DTX3L/IFI44L/IFIT5/BST2/IRF7/IFIH1/OAS2/EIF2AK2/DHX58/MX1/NT5C3A/ISG20/DDX60/DDX60L/USP18/OASL/OAS1/ZBP1/PARP9/IFITM1/MX2/STAT1/PLSCR1/HERC5/RTP4/ISG15/OAS3/IFI6/IFIT1/RSAD2/IFIT3/IFIT2	41
2_pat_cgas	down	BP	GO:0050792	regulation of viral process	24/87	134/15378	0.179104	31.6583	26.8861	4.62943e-30	2.1496e-27	1.70883e-27	SP100/IFI16/ADAR/N4BP1/LGALS9/TRIM25/SHFL/IFIT5/BST2/IFIH1/OAS2/EIF2AK2/MX1/ISG20/OASL/OAS1/IFITM1/STAT1/PLSCR1/ISG15/OAS3/IFIT1/RSAD2/LAMP3	24
2_pat_cgas	down	BP	GO:0034340	response to type I interferon	17/87	74/15378	0.22973	40.6067	25.7608	2.11731e-23	3.68676e-21	2.9308e-21	SP100/ADAR/STAT2/SHFL/IRF7/IFIH1/OAS2/MX1/USP18/OASL/OAS1/ZBP1/IFITM1/STAT1/ISG15/OAS3/IFIT1	17
2_pat_cgas	down	BP	GO:0019079	viral genome replication	19/87	115/15378	0.165217	29.2036	22.8987	3.90493e-23	6.04397e-21	4.80466e-21	IFI16/ADAR/N4BP1/SHFL/IFIT5/BST2/IFIH1/OAS2/EIF2AK2/MX1/ISG20/OASL/OAS1/IFITM1/PLSCR1/ISG15/OAS3/IFIT1/RSAD2	19
2_pat_cgas	down	BP	GO:0045088	regulation of innate immune response	28/87	442/15378	0.0633484	11.1974	16.4082	3.09683e-22	3.92171e-20	3.11757e-20	HLA-A/HLA-E/HLA-B/IFI16/ADAR/N4BP1/PARP14/RIGI/LGALS9/TRIM25/STAT2/TLR7/NMI/IFI35/IRF7/IFIH1/EIF2AK2/DHX58/DDX60/USP18/OASL/OAS1/ZBP1/PARP9/PLSCR1/ISG15/OAS3/RSAD2	28
2_pat_cgas	down	BP	GO:0140888	interferon-mediated signaling pathway	16/87	91/15378	0.175824	31.0784	21.7066	4.79355e-20	4.76958e-18	3.79159e-18	SP100/ADAR/PARP14/STAT2/IRF7/IFIH1/OAS2/USP18/OASL/OAS1/ZBP1/PARP9/IFITM1/STAT1/ISG15/OAS3	16
2_pat_cgas	down	MF	GO:0003725	double-stranded RNA binding	13/92	74/15901	0.175676	30.3632	19.3135	2.65325e-16	7.69442e-14	6.42365e-14	ADAR/RIGI/TLR7/IFIH1/OAS2/EIF2AK2/DHX58/DDX60/DDX60L/OASL/OAS1/ZBP1/OAS3	13
2_pat_cgas	down	BP	GO:0002832	negative regulation of response to biotic stimulus	14/87	124/15378	0.112903	19.9566	15.9866	7.6422e-15	5.91421e-13	4.70152e-13	HLA-A/HLA-E/HLA-B/IFI16/ADAR/PARP14/LGALS9/STAT2/NMI/DHX58/USP18/OAS1/ISG15/OAS3	14
2_pat_cgas	down	BP	GO:0035456	response to interferon-beta	9/87	33/15378	0.272727	48.2069	20.4765	1.34036e-13	9.33558e-12	7.42134e-12	IFI16/SHFL/XAF1/BST2/PNPT1/OAS1/IFITM1/STAT1/PLSCR1	9
2_pat_cgas	down	BP	GO:0002833	positive regulation of response to biotic stimulus	19/87	389/15378	0.0488432	8.63345	11.5024	4.25909e-13	2.8252e-11	2.2459e-11	HLA-E/IFI16/RIGI/TRIM25/TLR7/NMI/IFI35/IRF7/IFIH1/EIF2AK2/DHX58/DDX60/OASL/OAS1/ZBP1/PARP9/PLSCR1/OAS3/RSAD2	19
2_pat_cgas	down	BP	GO:0031349	positive regulation of defense response	20/87	481/15378	0.04158	7.34963	10.6721	1.85524e-12	1.1747e-10	9.33834e-11	HLA-E/IFI16/GBP1/RIGI/TRIM25/TLR7/NMI/IFI35/IRF7/IFIH1/EIF2AK2/DHX58/DDX60/OASL/OAS1/ZBP1/PARP9/PLSCR1/OAS3/RSAD2	20
2_pat_cgas	down	BP	GO:0050777	negative regulation of immune response	14/87	193/15378	0.0725389	12.8219	12.4662	3.63406e-12	2.20098e-10	1.74967e-10	HLA-A/HLA-E/HLA-B/IFI16/ADAR/PARP14/LGALS9/STAT2/NMI/DHX58/USP18/OAS1/ISG15/OAS3	14
2_pat_cgas	down	BP	GO:0032479	regulation of type I interferon production	12/87	123/15378	0.097561	17.2447	13.6438	4.24682e-12	2.36633e-10	1.88112e-10	RIGI/XAF1/TLR7/NMI/IRF7/IFIH1/OAS2/DHX58/OAS1/STAT1/ISG15/OAS3	12
2_pat_cgas	down	BP	GO:0032606	type I interferon production	12/87	123/15378	0.097561	17.2447	13.6438	4.24682e-12	2.36633e-10	1.88112e-10	RIGI/XAF1/TLR7/NMI/IRF7/IFIH1/OAS2/DHX58/OAS1/STAT1/ISG15/OAS3	12
2_pat_cgas	down	BP	GO:0035455	response to interferon-alpha	7/87	20/15378	0.35	61.8655	20.5445	1.05933e-11	5.27019e-10	4.18955e-10	ADAR/BST2/EIF2AK2/OAS1/IFITM1/MX2/LAMP3	7
2_pat_cgas	down	BP	GO:0002221	pattern recognition receptor signaling pathway	15/87	263/15378	0.0570342	10.0813	11.2047	1.84356e-11	8.56025e-10	6.80499e-10	IFI16/RIGI/TRIM25/TLR7/NMI/IFI35/IRF7/IFIH1/EIF2AK2/DHX58/DDX60/OASL/OAS1/OAS3/RSAD2	15
2_pat_cgas	down	BP	GO:0031348	negative regulation of defense response	14/87	248/15378	0.0564516	9.97831	10.7517	1.05989e-10	4.10119e-09	3.26025e-09	HLA-A/HLA-E/HLA-B/IFI16/ADAR/PARP14/LGALS9/STAT2/NMI/DHX58/USP18/OAS1/ISG15/OAS3	14
2_pat_cgas	down	BP	GO:0002428	antigen processing and presentation of peptide antigen via MHC class Ib	6/87	15/15378	0.4	70.7034	20.3723	1.32235e-10	4.84745e-09	3.85349e-09	HLA-A/HLA-E/B2M/HLA-C/HLA-B/TAP2	6
2_pat_cgas	down	BP	GO:0060759	regulation of response to cytokine stimulus	12/87	172/15378	0.0697674	12.332	11.273	2.23458e-10	7.98147e-09	6.34489e-09	ADAR/PARP14/RIGI/STAT2/IRF7/IFIH1/USP18/OAS1/ZBP1/PARP9/ISG15/OAS3	12
2_pat_cgas	down	BP	GO:0039530	MDA-5 signaling pathway	5/87	10/15378	0.5	88.3793	20.8486	1.27147e-09	4.31989e-08	3.43411e-08	IRF7/IFIH1/DHX58/DDX60/OAS3	5
2_pat_cgas	down	BP	GO:0019885	antigen processing and presentation of endogenous peptide antigen via MHC class I	6/87	21/15378	0.285714	50.5025	17.1222	1.39528e-09	4.62769e-08	3.67879e-08	HLA-A/HLA-E/B2M/HLA-C/HLA-B/TAP2	6
2_pat_cgas	down	BP	GO:0002699	positive regulation of immune effector process	12/87	251/15378	0.0478088	8.45061	8.97697	1.65022e-08	4.4207e-07	3.51424e-07	HLA-A/HLA-E/B2M/HLA-C/HLA-B/TAP2/RIGI/LGALS9/TLR7/DHX58/DDX60/RSAD2	12
2_pat_cgas	down	BP	GO:0002683	negative regulation of immune system process	16/87	500/15378	0.032	5.65628	7.98415	1.73104e-08	4.51535e-07	3.58948e-07	HLA-A/HLA-E/HLA-B/IFI16/ADAR/GBP1/PARP14/LGALS9/STAT2/NMI/BST2/DHX58/USP18/OAS1/ISG15/OAS3	16
2_pat_cgas	down	BP	GO:0032102	negative regulation of response to external stimulus	14/87	369/15378	0.0379404	6.70629	8.3689	1.81521e-08	4.51535e-07	3.58948e-07	HLA-A/HLA-E/HLA-B/IFI16/ADAR/PARP14/LGALS9/STAT2/NMI/DHX58/USP18/OAS1/ISG15/OAS3	14
2_pat_cgas	down	BP	GO:0001916	positive regulation of T cell mediated cytotoxicity	6/87	37/15378	0.162162	28.6636	12.7075	5.56039e-08	1.31282e-06	1.04363e-06	HLA-A/HLA-E/B2M/HLA-C/HLA-B/TAP2	6
2_pat_cgas	down	MF	GO:0042605	peptide antigen binding	6/92	29/15901	0.206897	35.7594	14.2921	1.35715e-08	1.83657e-06	1.53325e-06	HLA-A/HLA-E/B2M/HLA-C/HLA-B/TAP2	6
2_pat_cgas	down	MF	GO:0003727	single-stranded RNA binding	8/92	80/15901	0.1	17.2837	11.1384	1.8999e-08	1.83657e-06	1.53325e-06	RIGI/TLR7/IFIT5/IFIH1/PNPT1/DHX58/DDX60/DDX60L	8
2_pat_cgas	down	BP	GO:0001913	T cell mediated cytotoxicity	6/87	56/15378	0.107143	18.9384	10.1437	7.12673e-07	1.45993e-05	1.16058e-05	HLA-A/HLA-E/B2M/HLA-C/HLA-B/TAP2	6
2_pat_cgas	down	CC	GO:0042611	MHC protein complex	5/93	21/16235	0.238095	41.5643	14.1183	1.04723e-07	1.4766e-05	1.3118e-05	HLA-A/HLA-E/B2M/HLA-C/HLA-B	5
2_pat_cgas	down	BP	GO:0001910	regulation of leukocyte mediated cytotoxicity	7/87	94/15378	0.0744681	13.1629	8.92194	9.98106e-07	1.98623e-05	1.57896e-05	HLA-A/HLA-E/B2M/HLA-C/HLA-B/TAP2/LGALS9	7
2_pat_cgas	down	BP	GO:0031341	regulation of cell killing	7/87	103/15378	0.0679612	12.0127	8.45863	1.8544e-06	3.2198e-05	2.55959e-05	HLA-A/HLA-E/B2M/HLA-C/HLA-B/TAP2/LGALS9	7
2_pat_cgas	down	MF	GO:0016779	nucleotidyltransferase activity	8/92	126/15901	0.0634921	10.9738	8.57433	6.62899e-07	4.80602e-05	4.01228e-05	PARP14/PARP10/TENT5A/OAS2/PNPT1/OAS1/PARP9/OAS3	8
2_pat_cgas	down	MF	GO:0003823	antigen binding	6/92	57/15901	0.105263	18.1934	9.91987	9.10435e-07	5.28053e-05	4.40842e-05	HLA-A/HLA-E/B2M/HLA-C/HLA-B/TAP2	6
2_pat_cgas	down	BP	GO:0002718	regulation of cytokine production involved in immune response	7/87	115/15378	0.0608696	10.7592	7.92358	3.88248e-06	6.51602e-05	5.17992e-05	HLA-A/HLA-E/B2M/RIGI/TLR7/BST2/RSAD2	7
2_pat_cgas	down	BP	GO:0002367	cytokine production involved in immune response	7/87	116/15378	0.0603448	10.6665	7.88258	4.11304e-06	6.82078e-05	5.4222e-05	HLA-A/HLA-E/B2M/RIGI/TLR7/BST2/RSAD2	7
2_pat_cgas	down	MF	GO:0000510	H3-H4 histone complex chaperone activity	8/92	151/15901	0.0529801	9.15692	7.68272	2.60493e-06	6.94594e-05	5.79879e-05	SMCHD1/RNF213/RIGI/IFIH1/DHX58/DDX60/DDX60L/HELZ2	8
2_pat_cgas	down	MF	GO:0140584	chromatin extrusion motor activity	8/92	151/15901	0.0529801	9.15692	7.68272	2.60493e-06	6.94594e-05	5.79879e-05	SMCHD1/RNF213/RIGI/IFIH1/DHX58/DDX60/DDX60L/HELZ2	8
2_pat_cgas	down	MF	GO:0140665	ATP-dependent H3-H4 histone complex chaperone activity	8/92	151/15901	0.0529801	9.15692	7.68272	2.60493e-06	6.94594e-05	5.79879e-05	SMCHD1/RNF213/RIGI/IFIH1/DHX58/DDX60/DDX60L/HELZ2	8
2_pat_cgas	down	MF	GO:0140849	ATP-dependent H2AZ histone chaperone activity	8/92	151/15901	0.0529801	9.15692	7.68272	2.60493e-06	6.94594e-05	5.79879e-05	SMCHD1/RNF213/RIGI/IFIH1/DHX58/DDX60/DDX60L/HELZ2	8
2_pat_cgas	down	MF	GO:0015616	DNA translocase activity	8/92	152/15901	0.0526316	9.09668	7.65143	2.73674e-06	6.94594e-05	5.79879e-05	SMCHD1/RNF213/RIGI/IFIH1/DHX58/DDX60/DDX60L/HELZ2	8
2_pat_cgas	down	MF	GO:0140674	ATP-dependent histone chaperone activity	8/92	152/15901	0.0526316	9.09668	7.65143	2.73674e-06	6.94594e-05	5.79879e-05	SMCHD1/RNF213/RIGI/IFIH1/DHX58/DDX60/DDX60L/HELZ2	8
2_pat_cgas	down	BP	GO:0140588	chromatin looping	8/87	166/15378	0.0481928	8.51849	7.3463	4.41121e-06	7.22919e-05	5.74686e-05	SMCHD1/RNF213/RIGI/IFIH1/DHX58/DDX60/DDX60L/HELZ2	8
2_pat_cgas	down	MF	GO:0140658	ATP-dependent chromatin remodeler activity	8/92	158/15901	0.0506329	8.75124	7.46958	3.65277e-06	8.1485e-05	6.80274e-05	SMCHD1/RNF213/RIGI/IFIH1/DHX58/DDX60/DDX60L/HELZ2	8
2_pat_cgas	down	MF	GO:0003689	DNA clamp loader activity	8/92	160/15901	0.05	8.64185	7.4111	4.01082e-06	8.30813e-05	6.93601e-05	SMCHD1/RNF213/RIGI/IFIH1/DHX58/DDX60/DDX60L/HELZ2	8
2_pat_cgas	down	MF	GO:0140713	histone chaperone activity	8/92	163/15901	0.0490798	8.4828	7.32526	4.60351e-06	8.42352e-05	7.03234e-05	SMCHD1/RNF213/RIGI/IFIH1/DHX58/DDX60/DDX60L/HELZ2	8
2_pat_cgas	down	MF	GO:0003724	RNA helicase activity	6/92	75/15901	0.08	13.827	8.49394	4.64746e-06	8.42352e-05	7.03234e-05	RIGI/IFIH1/DHX58/DDX60/DDX60L/HELZ2	6
2_pat_cgas	down	BP	GO:0002824	positive regulation of adaptive immune response based on somatic recombination of immune receptors built from immunoglobulin superfamily domains	7/87	123/15378	0.0569106	10.0594	7.60895	6.06862e-06	9.60634e-05	7.63658e-05	HLA-A/HLA-E/B2M/HLA-C/HLA-B/TAP2/RSAD2	7
2_pat_cgas	down	BP	GO:0042742	defense response to bacterium	9/87	234/15378	0.0384615	6.79841	6.74177	6.86169e-06	0.000106204	8.44269e-05	HLA-A/HLA-E/B2M/RNF213/GBP1/OAS2/OAS1/ISG15/OAS3	9
2_pat_cgas	down	BP	GO:0002443	leukocyte mediated immunity	11/87	377/15378	0.0291777	5.15741	6.16469	8.77242e-06	0.00013	0.000103344	HLA-A/HLA-E/B2M/HLA-C/HLA-B/TAP2/RIGI/LGALS9/BST2/IRF7/RSAD2	11
2_pat_cgas	down	BP	GO:0001909	leukocyte mediated cytotoxicity	7/87	138/15378	0.0507246	8.96602	7.09032	1.29295e-05	0.000182786	0.000145306	HLA-A/HLA-E/B2M/HLA-C/HLA-B/TAP2/LGALS9	7
2_pat_cgas	down	BP	GO:0035458	cellular response to interferon-beta	4/87	26/15378	0.153846	27.1936	10.0827	1.29906e-05	0.000182786	0.000145306	IFI16/PNPT1/OAS1/STAT1	4
2_pat_cgas	down	MF	GO:0140597	protein carrier chaperone	8/92	187/15901	0.0427807	7.39409	6.7096	1.26228e-05	0.000203368	0.000169781	SMCHD1/RNF213/RIGI/IFIH1/DHX58/DDX60/DDX60L/HELZ2	8
2_pat_cgas	down	BP	GO:0001906	cell killing	8/87	199/15378	0.040201	7.10587	6.53929	1.66505e-05	0.000227393	0.000180767	HLA-A/HLA-E/B2M/HLA-C/HLA-B/TAP2/GBP1/LGALS9	8
2_pat_cgas	down	BP	GO:0043123	positive regulation of canonical NF-kappaB signal transduction	8/87	202/15378	0.039604	7.00034	6.47516	1.85516e-05	0.000250897	0.000199451	SHISA5/LGALS9/TRIM25/TRIM22/TLR7/IFIT5/BST2/TNFSF10	8
2_pat_cgas	down	CC	GO:0030670	phagocytic vesicle membrane	6/93	80/16235	0.075	13.0927	8.22985	6.41491e-06	0.000452251	0.000401776	HLA-A/HLA-E/B2M/HLA-C/HLA-B/TAP2	6
2_pat_cgas	down	CC	GO:0045335	phagocytic vesicle	7/93	140/16235	0.05	8.72849	6.9709	1.55801e-05	0.000695707	0.00061806	HLA-A/HLA-E/B2M/HLA-C/HLA-B/TAP2/TLR7	7
2_pat_cgas	down	CC	GO:0012507	ER to Golgi transport vesicle membrane	5/93	59/16235	0.0847458	14.7941	8.05672	2.17017e-05	0.000695707	0.00061806	HLA-A/HLA-E/B2M/HLA-C/HLA-B	5
2_pat_cgas	down	CC	GO:0098553	lumenal side of endoplasmic reticulum membrane	4/93	30/16235	0.133333	23.276	9.26934	2.46705e-05	0.000695707	0.00061806	HLA-A/HLA-E/HLA-C/HLA-B	4
2_pat_cgas	down	MF	GO:0140098	catalytic activity, acting on RNA	10/92	370/15901	0.027027	4.67127	5.45077	5.45345e-05	0.000753095	0.000628718	N4BP1/RIGI/IFIH1/PNPT1/DHX58/NT5C3A/ISG20/DDX60/DDX60L/HELZ2	10
2_pat_cgas	down	MF	GO:0140104	molecular carrier activity	8/92	241/15901	0.033195	5.73733	5.65309	7.71337e-05	0.00101676	0.00084884	SMCHD1/RNF213/RIGI/IFIH1/DHX58/DDX60/DDX60L/HELZ2	8
2_pat_cgas	down	BP	GO:0071360	cellular response to exogenous dsRNA	3/87	16/15378	0.1875	33.1422	9.70264	9.28666e-05	0.0010349	0.0008227	RIGI/IFIH1/IFIT1	3
2_pat_cgas	down	BP	GO:0051098	regulation of binding	7/87	192/15378	0.0364583	6.44432	5.72599	0.000106648	0.00116977	0.000929909	B2M/SP100/IFI16/DTX3L/PARP9/IFIT1/IFIT2	7
2_pat_cgas	down	MF	GO:0140097	catalytic activity, acting on DNA	9/92	322/15901	0.0279503	4.83085	5.29777	0.000101822	0.00128385	0.00107181	SMCHD1/RNF213/RIGI/IFIH1/DHX58/ISG20/DDX60/DDX60L/HELZ2	9
2_pat_cgas	down	CC	GO:0098576	lumenal side of membrane	4/93	40/16235	0.1	17.457	7.9098	7.87467e-05	0.00185055	0.00164401	HLA-A/HLA-E/HLA-C/HLA-B	4
2_pat_cgas	down	CC	GO:0031901	early endosome membrane	7/93	187/16235	0.0374332	6.5347	5.77803	9.88327e-05	0.00199077	0.00176858	HLA-A/HLA-E/B2M/HLA-C/HLA-B/DTX3L/LAMP3	7
2_pat_cgas	down	BP	GO:0002440	production of molecular mediator of immune response	7/87	217/15378	0.0322581	5.70189	5.26158	0.000227152	0.00226016	0.00179672	HLA-A/HLA-E/B2M/RIGI/TLR7/BST2/RSAD2	7
2_pat_cgas	down	BP	GO:0008637	apoptotic mitochondrial changes	5/87	99/15378	0.0505051	8.9272	5.96853	0.000243111	0.0024018	0.00190932	MCL1/PPM1K/TNFSF10/IFI6/IFIT2	5
2_pat_cgas	down	BP	GO:0002460	adaptive immune response based on somatic recombination of immune receptors built from immunoglobulin superfamily domains	8/87	299/15378	0.0267559	4.72933	4.91199	0.00028725	0.00277874	0.00220897	HLA-A/HLA-E/B2M/HLA-C/HLA-B/TAP2/IRF7/RSAD2	8
2_pat_cgas	down	CC	GO:0030134	COPII-coated ER to Golgi transport vesicle	5/93	90/16235	0.0555556	9.69833	6.28078	0.000165691	0.0029203	0.00259437	HLA-A/HLA-E/B2M/HLA-C/HLA-B	5
2_pat_cgas	down	MF	GO:1990404	NAD+-protein mono-ADP-ribosyltransferase activity	3/92	22/15901	0.136364	23.5687	8.08065	0.000266536	0.0029729	0.00248191	PARP14/PARP10/PARP9	3
2_pat_cgas	down	BP	GO:0046641	positive regulation of alpha-beta T cell proliferation	3/87	24/15378	0.125	22.0948	7.80096	0.00032484	0.00307824	0.00244706	HLA-A/HLA-E/LGALS9	3
2_pat_cgas	down	BP	GO:0002507	tolerance induction	3/87	29/15378	0.103448	18.2854	7.02773	0.000574589	0.00526581	0.00418607	HLA-E/HLA-B/LGALS9	3
2_pat_cgas	down	BP	GO:0000209	protein polyubiquitination	7/87	254/15378	0.0275591	4.8713	4.69265	0.000586444	0.00533933	0.00424451	RNF213/TRIM25/TRIM22/PARP10/NMI/DTX3L/UBE2L6	7
2_pat_cgas	down	BP	GO:0043330	response to exogenous dsRNA	3/87	32/15378	0.09375	16.5711	6.65081	0.000770467	0.00689905	0.00548442	RIGI/IFIH1/IFIT1	3
2_pat_cgas	down	BP	GO:0031397	negative regulation of protein ubiquitination	4/87	75/15378	0.0533333	9.42713	5.51822	0.000855411	0.00749427	0.00595758	N4BP1/PARP10/DTX3L/ISG15	4
2_pat_cgas	down	BP	GO:0042267	natural killer cell mediated cytotoxicity	4/87	78/15378	0.0512821	9.06454	5.38591	0.000991065	0.00862846	0.00685921	HLA-A/HLA-E/HLA-B/LGALS9	4
2_pat_cgas	down	MF	GO:0000175	3'-5'-RNA exonuclease activity	3/92	35/15901	0.0857143	14.8146	6.24135	0.00107283	0.0111114	0.00927632	PNPT1/ISG20/HELZ2	3
2_pat_cgas	down	BP	GO:0034356	NAD biosynthesis via nicotinamide riboside salvage pathway	2/87	10/15378	0.2	35.3517	8.19629	0.00138245	0.0115315	0.00916695	PARP10/PARP9	2
2_pat_cgas	down	BP	GO:0046495	nicotinamide riboside metabolic process	2/87	11/15378	0.181818	32.1379	7.79236	0.00168345	0.0133475	0.0106106	PARP10/PARP9	2
2_pat_cgas	down	BP	GO:0045646	regulation of erythrocyte differentiation	3/87	42/15378	0.0714286	12.6256	5.69065	0.00171206	0.0133983	0.010651	B2M/STAT1/ISG15	3
2_pat_cgas	down	BP	GO:0046640	regulation of alpha-beta T cell proliferation	3/87	42/15378	0.0714286	12.6256	5.69065	0.00171206	0.0133983	0.010651	HLA-A/HLA-E/LGALS9	3
2_pat_cgas	down	MF	GO:0038187	pattern recognition receptor activity	3/92	40/15901	0.075	12.9628	5.77879	0.00158604	0.0143735	0.0119996	RIGI/TLR7/IFIH1	3
2_pat_cgas	down	MF	GO:0042608	T cell receptor binding	2/92	11/15901	0.181818	31.4249	7.70023	0.00176042	0.0150154	0.0125355	HLA-A/HLA-E	2
2_pat_cgas	down	MF	GO:0097677	STAT family protein binding	2/92	11/15901	0.181818	31.4249	7.70023	0.00176042	0.0150154	0.0125355	DTX3L/PARP9	2
2_pat_cgas	down	BP	GO:0003254	regulation of membrane depolarization	3/87	44/15378	0.0681818	12.0517	5.5374	0.00195912	0.0150981	0.0120022	B2M/HSH2D/IFI6	3
2_pat_cgas	down	BP	GO:0070665	positive regulation of leukocyte proliferation	5/87	157/15378	0.0318471	5.62926	4.39761	0.00196177	0.0150981	0.0120022	HLA-A/HLA-E/LGALS9/BST2/CD38	5
2_pat_cgas	down	BP	GO:0046633	alpha-beta T cell proliferation	3/87	45/15378	0.0666667	11.7839	5.46445	0.00209054	0.0157412	0.0125135	HLA-A/HLA-E/LGALS9	3
2_pat_cgas	down	MF	GO:0140807	NAD+-protein-glutamate ADP-ribosyltransferase activity	2/92	12/15901	0.166667	28.8062	7.35061	0.00210457	0.0160612	0.0134086	PARP14/PARP10	2
2_pat_cgas	down	MF	GO:0140822	NAD+-histone H2BE35 glutamate ADP-ribosyltransferase activity	2/92	12/15901	0.166667	28.8062	7.35061	0.00210457	0.0160612	0.0134086	PARP14/PARP10	2
2_pat_cgas	down	MF	GO:0140844	NAD+-histone H2BE2 glutamate ADP-ribosyltransferase activity	2/92	12/15901	0.166667	28.8062	7.35061	0.00210457	0.0160612	0.0134086	PARP14/PARP10	2
2_pat_cgas	down	MF	GO:0140867	NAD+-histone H2BE18 glutamate ADP-ribosyltransferase activity	2/92	12/15901	0.166667	28.8062	7.35061	0.00210457	0.0160612	0.0134086	PARP14/PARP10	2
2_pat_cgas	down	BP	GO:0019674	NAD metabolic process	3/87	47/15378	0.0638298	11.2825	5.32523	0.00236952	0.0174674	0.0138857	PARP10/CD38/PARP9	3
2_pat_cgas	down	BP	GO:0016185	synaptic vesicle budding from presynaptic endocytic zone membrane	2/87	13/15378	0.153846	27.1936	7.12654	0.00236995	0.0174674	0.0138857	MX1/MX2	2
2_pat_cgas	down	BP	GO:0140894	endolysosomal toll-like receptor signaling pathway	3/87	48/15378	0.0625	11.0474	5.25874	0.00251724	0.0183587	0.0145943	TLR7/OAS1/RSAD2	3
2_pat_cgas	down	BP	GO:0070555	response to interleukin-1	4/87	102/15378	0.0392157	6.93171	4.5337	0.00266446	0.0193312	0.0153674	GBP1/LGALS9/CD38/ZBP1	4
2_pat_cgas	down	BP	GO:0016045	detection of bacterium	2/87	14/15378	0.142857	25.2512	6.84736	0.0027548	0.0198201	0.015756	HLA-A/HLA-B	2
2_pat_cgas	down	BP	GO:0008630	intrinsic apoptotic signaling pathway in response to DNA damage	4/87	103/15378	0.038835	6.86441	4.50433	0.0027603	0.0198201	0.015756	TPT1/IFI16/MCL1/SHISA5	4
2_pat_cgas	down	MF	GO:0061630	ubiquitin protein ligase activity	7/92	326/15901	0.0214724	3.71122	3.77312	0.0028219	0.0204587	0.0170799	RNF213/TRIM25/TRIM69/TRIM22/DTX3L/HERC6/HERC5	7
2_pat_cgas	down	BP	GO:0001836	release of cytochrome c from mitochondria	3/87	52/15378	0.0576923	10.1976	5.01118	0.00316457	0.0220578	0.0175349	MCL1/TNFSF10/IFI6	3
2_pat_cgas	down	BP	GO:0051091	positive regulation of DNA-binding transcription factor activity	5/87	183/15378	0.0273224	4.82947	3.93089	0.00380017	0.0256973	0.0204281	SP100/LGALS9/TRIM25/TRIM22/EIF2AK2	5
2_pat_cgas	down	BP	GO:0002281	macrophage activation involved in immune response	2/87	18/15378	0.111111	19.6398	5.96844	0.00456417	0.0294347	0.0233992	NMI/IFI35	2
2_pat_cgas	down	BP	GO:0002501	peptide antigen assembly with MHC protein complex	2/87	18/15378	0.111111	19.6398	5.96844	0.00456417	0.0294347	0.0233992	HLA-A/B2M	2
2_pat_cgas	down	BP	GO:2001185	regulation of CD8-positive, alpha-beta T cell activation	2/87	19/15378	0.105263	18.6062	5.79212	0.00508246	0.0317483	0.0252383	HLA-A/HLA-E	2
2_pat_cgas	down	BP	GO:0140895	cell surface toll-like receptor signaling pathway	3/87	62/15378	0.0483871	8.55284	4.4948	0.00520035	0.0323397	0.0257085	NMI/IFI35/OAS1	3
2_pat_cgas	down	MF	GO:0016755	aminoacyltransferase activity	8/92	463/15901	0.0172786	2.98638	3.30901	0.00535167	0.0323868	0.027038	RNF213/TRIM25/TRIM69/TRIM22/DTX3L/UBE2L6/HERC6/HERC5	8
2_pat_cgas	down	BP	GO:0042531	positive regulation of tyrosine phosphorylation of STAT protein	2/87	21/15378	0.0952381	16.8342	5.47682	0.00619603	0.0368849	0.0293217	PARP14/PARP9	2
2_pat_cgas	down	BP	GO:0034101	erythrocyte homeostasis	4/87	140/15378	0.0285714	5.05025	3.63127	0.00817572	0.0478767	0.0380597	B2M/ADAR/STAT1/ISG15	4

## Sheet: control-IMSB v control-media
cluster	dir	ONTOLOGY	ID	Description	GeneRatio	BgRatio	RichFactor	FoldEnrichment	zScore	pvalue	p.adjust	qvalue	geneID	Count
3_drug_cont	up	BP	GO:0002181	cytoplasmic translation	86/287	158/14381	0.544304	27.274	47.3873	2.49067e-107	7.72106e-104	6.49408e-104	RPL10/RPS27A/RPS28/EIF3K/RPL23A/RPL27/RPL12/RPL28/YTHDF2/RPL21/RPS27/RPS3/RPS7/RPLP2/RPL36A/RPL32/RPL10A/RPL30/RPS21/RPL7A/UBA52/RPL36/RPS29/RPL13/RPL37A/RPL35A/RPS12/RPS15/CNBP/RPS2/RPL15/RPL34/RPS19/RPL41/RPL27A/RPS25/RPL18/EIF3H/RPS13/RPLP1/RPS23/RPL29/FAU/RPL18A/EIF3E/RPL17/RPL19/RPL26/RPS3A/RPL14/RPS18/RPS16/RPS4X/RPS5/RPS15A/RPL31/RPS8/EIF4A2/RPL3/EIF3L/RPS24/RPS20/RPS14/RPL9/RPL24/RPL38/RP…	86
3_drug_cont	up	BP	GO:0022613	ribonucleoprotein complex biogenesis	55/287	466/14381	0.118026	5.91404	15.3884	2.89705e-27	4.49043e-24	3.77684e-24	LYAR/PRKDC/RPL10/RPS28/EIF5B/EIF3K/DDX46/RPL23A/RPL27/YTHDF2/RPS27/RPS7/RPL10A/NSA2/RPS21/RPL7A/SNRPD2/RPL35A/RPS12/RPS15/RPS19/RPS25/EIF3H/RPS13/RPS23/EIF3E/RPL26/RPS3A/RPL14/RPS16/RPS4X/RPS5/RPS15A/RPS8/EIF3L/RPS24/RPS14/RPL38/RPL7/HSP90AB1/SRSF5/NOP53/RPL35/HSP90AA1/RPS11/NPM1/RPS17/RPL6/RPL5/RPSA/RPL11/DDX17/RPL13A/RPS6/RPLP0	55
3_drug_cont	up	BP	GO:0042255	ribosome assembly	18/287	57/14381	0.315789	15.8236	16.0015	2.28259e-17	1.41521e-14	1.19031e-14	PRKDC/RPL10/RPS28/EIF5B/RPL23A/RPS27/RPS15/RPS19/RPS5/RPS14/RPL38/NOP53/NPM1/RPL6/RPL5/RPSA/RPL11/RPLP0	18
3_drug_cont	up	BP	GO:0006364	rRNA processing	29/287	219/14381	0.13242	6.63531	11.9917	5.12975e-16	2.65037e-13	2.22919e-13	LYAR/PRKDC/RPS28/RPL27/YTHDF2/RPS27/RPS7/RPL10A/NSA2/RPS21/RPL7A/RPL35A/RPS15/RPS19/RPS25/RPL26/RPL14/RPS16/RPS8/RPS24/RPS14/RPL7/NOP53/RPL35/RPS17/RPL5/RPL11/DDX17/RPS6	29
3_drug_cont	up	BP	GO:0016072	rRNA metabolic process	30/287	261/14381	0.114943	5.75954	11.0732	7.81888e-15	3.46265e-12	2.91239e-12	LYAR/PRKDC/RPS28/RPL27/YTHDF2/RPS27/RPS7/RPL10A/NSA2/RPS21/RPL7A/RPL35A/RPS15/RPS19/RPS25/NCL/RPL26/RPL14/RPS16/RPS8/RPS24/RPS14/RPL7/NOP53/RPL35/RPS17/RPL5/RPL11/DDX17/RPS6	30
3_drug_cont	up	BP	GO:0022618	protein-RNA complex assembly	26/287	206/14381	0.126214	6.32431	10.9835	5.7398e-14	2.22417e-11	1.87072e-11	PRKDC/RPL10/RPS28/EIF3K/DDX46/RPL23A/RPS27/SNRPD2/RPS15/RPS19/EIF3H/EIF3E/RPS5/EIF3L/RPS14/RPL38/HSP90AB1/SRSF5/NOP53/HSP90AA1/RPL6/RPL5/RPSA/RPL11/RPL13A/RPLP0	26
3_drug_cont	up	BP	GO:0006417	regulation of translation	33/287	352/14381	0.09375	4.69763	10.0227	1.23603e-13	4.25744e-11	3.58088e-11	CCL5/NIBAN1/PRKDC/RPL10/GAPDH/EIF5B/EIF3K/YTHDF2/SERP1/EIF1/RPS3/ZFP36L2/CNBP/EIF3H/NCL/EIF3E/RPL26/RPS4X/TPR/EIF4A2/CALR/RPS14/RPL38/EEF2/DDX6/RACK1/CSDE1/NPM1/RPL5/YBX1/EIF4B/RPL13A/PABPC1	33
3_drug_cont	up	BP	GO:0071826	protein-RNA complex organization	26/287	216/14381	0.12037	6.03152	10.6321	1.78405e-13	5.53054e-11	4.65167e-11	PRKDC/RPL10/RPS28/EIF3K/DDX46/RPL23A/RPS27/SNRPD2/RPS15/RPS19/EIF3H/EIF3E/RPS5/EIF3L/RPS14/RPL38/HSP90AB1/SRSF5/NOP53/HSP90AA1/RPL6/RPL5/RPSA/RPL11/RPL13A/RPLP0	26
3_drug_cont	up	BP	GO:0034248	regulation of amide metabolic process	35/287	413/14381	0.0847458	4.24644	9.55254	4.22965e-13	1.19199e-10	1.00257e-10	CCL5/NIBAN1/PRKDC/RPL10/GAPDH/EIF5B/EIF3K/YTHDF2/SERP1/EIF1/RPS3/PRNP/ZFP36L2/CNBP/SORL1/EIF3H/NCL/EIF3E/RPL26/RPS4X/TPR/EIF4A2/CALR/RPS14/RPL38/EEF2/DDX6/RACK1/CSDE1/NPM1/RPL5/YBX1/EIF4B/RPL13A/PABPC1	35
3_drug_cont	up	BP	GO:0140694	non-membrane-bounded organelle assembly	31/287	378/14381	0.0820106	4.10939	8.74205	2.37484e-11	5.25858e-09	4.42292e-09	PRKDC/RPL10/TUBB/RPS28/EIF5B/FLNA/RPL23A/YTHDF2/RPS27/RPS3/AKAP13/ACTG1/RPS15/RHOA/RPS19/LCP1/RPS23/RPS5/TPR/RPS14/RPL38/DDX6/NOP53/CSDE1/NPM1/RPL6/RPL5/RPSA/RPL11/PRRC2C/RPLP0	31
3_drug_cont	up	BP	GO:1901796	regulation of signal transduction by p53 class mediator	14/287	104/14381	0.134615	6.74531	8.39102	1.84427e-08	3.00907e-06	2.53089e-06	CD44/RPS7/RPS15/KAT6A/HNRNPK/RPL26/RPS20/UBB/NOP53/RPL37/NPM1/RPL5/DDX5/RPL11	14
3_drug_cont	up	BP	GO:0006123	mitochondrial electron transport, cytochrome c to oxygen	7/287	18/14381	0.388889	19.4864	11.1988	3.09015e-08	4.78973e-06	4.02858e-06	COX7B/COX7C/COX6C/COX1/COX3/COX4I1/COX2	7
3_drug_cont	up	BP	GO:0001906	cell killing	15/287	167/14381	0.0898204	4.50072	6.49323	1.27301e-06	0.000146161	0.000122934	NKG7/KLRB1/GAPDH/TUBB/CD2/HMGN2/IL7R/RPL30/RPS19/HLA-A/HLA-C/B2M/PTPRC/HLA-B/HLA-E	15
3_drug_cont	up	BP	GO:0002428	antigen processing and presentation of peptide antigen via MHC class Ib	5/287	15/14381	0.333333	16.7027	8.68269	7.79231e-06	0.000779231	0.000655401	HLA-A/HLA-C/B2M/HLA-B/HLA-E	5
3_drug_cont	up	BP	GO:0045785	positive regulation of cell adhesion	23/287	428/14381	0.0537383	2.69272	5.07314	1.66418e-05	0.00151734	0.00127621	CCL5/ANXA1/SPOCK2/S100A10/FLNA/CD44/RPS3/IL7R/RUNX3/CD3E/RHOA/CDC42/HLA-A/ACTB/B2M/CALR/HMGB1/ETS1/STK4/ARPC2/BRD2/PTPRC/HLA-E	23
3_drug_cont	up	BP	GO:0031396	regulation of protein ubiquitination	14/287	185/14381	0.0756757	3.79196	5.454	2.08583e-05	0.00184745	0.00155386	TNFAIP3/RPS3/RPS7/SKP1/PPIA/HSPA5/RPS2/LAPTM5/UBB/HSP90AB1/HSP90AA1/NPM1/RPL5/RPL11	14
3_drug_cont	up	BP	GO:0001914	regulation of T cell mediated cytotoxicity	7/287	44/14381	0.159091	7.97173	6.60908	2.38545e-05	0.00197451	0.00166074	IL7R/HLA-A/HLA-C/B2M/PTPRC/HLA-B/HLA-E	7
3_drug_cont	up	BP	GO:0045824	negative regulation of innate immune response	9/287	78/14381	0.115385	5.78169	6.04253	2.42037e-05	0.00197451	0.00166074	TNFAIP3/LYAR/CD96/YTHDF2/RPS19/HLA-A/YWHAZ/HLA-B/HLA-E	9
3_drug_cont	up	BP	GO:0019079	viral genome replication	11/287	120/14381	0.0916667	4.59323	5.64033	2.79034e-05	0.00219014	0.00184209	CCL5/APOBEC3G/APOBEC3C/PPIA/PCBP1/PCBP2/NUCKS1/RESF1/EEF1A1/DDX5/PABPC1	11
3_drug_cont	up	BP	GO:0050777	negative regulation of immune response	13/287	166/14381	0.0783133	3.92412	5.40729	2.8705e-05	0.00219014	0.00184209	LGALS3/TNFAIP3/ANXA1/LYAR/CD96/YTHDF2/IL7R/RPS19/HLA-A/YWHAZ/PTPRC/HLA-B/HLA-E	13
3_drug_cont	up	BP	GO:0034975	protein folding in endoplasmic reticulum	4/287	10/14381	0.4	20.0432	8.59607	2.96728e-05	0.00219014	0.00184209	HSPA5/CANX/CALR/HSP90B1	4
3_drug_cont	up	BP	GO:0002698	negative regulation of immune effector process	10/287	102/14381	0.0980392	4.91255	5.65867	3.6198e-05	0.00249777	0.00210084	LGALS3/ANXA1/CD96/IL7R/TMBIM6/RPS19/HLA-A/PTPRC/HLA-B/HLA-E	10
3_drug_cont	up	BP	GO:0019885	antigen processing and presentation of endogenous peptide antigen via MHC class I	5/287	20/14381	0.25	12.527	7.36109	3.70637e-05	0.00249777	0.00210084	HLA-A/HLA-C/B2M/HLA-B/HLA-E	5
3_drug_cont	up	BP	GO:0001909	leukocyte mediated cytotoxicity	11/287	125/14381	0.088	4.40951	5.46325	4.08228e-05	0.00269257	0.00226468	NKG7/KLRB1/TUBB/CD2/IL7R/HLA-A/HLA-C/B2M/PTPRC/HLA-B/HLA-E	11
3_drug_cont	up	BP	GO:0051249	regulation of lymphocyte activation	23/287	458/14381	0.0502183	2.51634	4.70616	4.80301e-05	0.00294421	0.00247634	LGALS3/CCL5/TNFAIP3/ANXA1/PRKDC/CD2/RPS3/IL7R/RUNX3/CD3E/PRNP/RHOA/SH3KBP1/ZFP36L2/TCF7/HLA-A/ACTB/B2M/LAPTM5/HMGB1/BRD2/PTPRC/HLA-E	23
3_drug_cont	up	BP	GO:0002832	negative regulation of response to biotic stimulus	10/287	106/14381	0.0943396	4.72717	5.49601	5.0471e-05	0.00294421	0.00247634	TNFAIP3/LYAR/CD96/YTHDF2/PCBP2/RPS19/HLA-A/YWHAZ/HLA-B/HLA-E	10
3_drug_cont	up	BP	GO:1903311	regulation of mRNA metabolic process	17/287	281/14381	0.0604982	3.03145	4.90741	5.07011e-05	0.00294421	0.00247634	VIM/SRRM1/PABPC4/YTHDF2/EIF1/SON/ZFP36L2/HNRNPK/NCL/HNRNPC/HNRNPA1/CSDE1/NPM1/DDX5/YBX1/DDX17/PABPC1	17
3_drug_cont	up	BP	GO:1903037	regulation of leukocyte cell-cell adhesion	19/287	339/14381	0.0560472	2.80841	4.80824	5.2236e-05	0.00294421	0.00247634	LGALS3/CCL5/ANXA1/CD44/RPS3/IL7R/RUNX3/CD3E/PRNP/RHOA/HLA-A/ACTB/B2M/LAPTM5/HMGB1/ETS1/BRD2/PTPRC/HLA-E	19
3_drug_cont	up	BP	GO:0046635	positive regulation of alpha-beta T cell activation	8/287	69/14381	0.115942	5.80962	5.71464	6.64378e-05	0.00344084	0.00289404	ANXA1/RUNX3/CD3E/RHOA/HLA-A/BRD2/PTPRC/HLA-E	8
3_drug_cont	up	BP	GO:0001913	T cell mediated cytotoxicity	7/287	52/14381	0.134615	6.74531	5.92257	7.26745e-05	0.00363372	0.00305628	IL7R/HLA-A/HLA-C/B2M/PTPRC/HLA-B/HLA-E	7
3_drug_cont	up	BP	GO:0002228	natural killer cell mediated immunity	8/287	72/14381	0.111111	5.56756	5.54433	9.03169e-05	0.00430742	0.00362291	NKG7/KLRB1/TUBB/CD2/CD96/HLA-A/HLA-B/HLA-E	8
3_drug_cont	up	BP	GO:0001911	negative regulation of leukocyte mediated cytotoxicity	5/287	24/14381	0.208333	10.4392	6.60406	9.51717e-05	0.00445802	0.00374958	IL7R/HLA-A/PTPRC/HLA-B/HLA-E	5
3_drug_cont	up	BP	GO:0021762	substantia nigra development	6/287	39/14381	0.153846	7.70893	5.98665	0.0001124	0.00512412	0.00430983	MBP/HSPA5/RHOA/CDC42/ACTB/CALM1	6
3_drug_cont	up	BP	GO:0019730	antimicrobial humoral response	7/287	56/14381	0.125	6.2635	5.63151	0.000117699	0.00528794	0.00444761	GAPDH/HMGN2/RPL30/RPS19/HLA-A/FAU/HLA-E	7
3_drug_cont	up	BP	GO:0035304	regulation of protein dephosphorylation	8/287	75/14381	0.106667	5.34485	5.38332	0.000120905	0.00535436	0.00450348	LGALS3/ITGA1/PPIA/CALM1/YWHAB/HSP90B1/HSP90AB1/PTPRC	8
3_drug_cont	up	BP	GO:0032623	interleukin-2 production	7/287	57/14381	0.122807	6.15362	5.56315	0.000131917	0.00548819	0.00461604	TNFAIP3/ANXA1/RPS3/CD3E/PRNP/LAPTM5/PTPRC	7
3_drug_cont	up	BP	GO:0032663	regulation of interleukin-2 production	7/287	57/14381	0.122807	6.15362	5.56315	0.000131917	0.00548819	0.00461604	TNFAIP3/ANXA1/RPS3/CD3E/PRNP/LAPTM5/PTPRC	7
3_drug_cont	up	BP	GO:0046631	alpha-beta T cell activation	12/287	168/14381	0.0714286	3.57914	4.79834	0.000140762	0.00565004	0.00475217	NKG7/ANXA1/RUNX3/CD3E/KMT2A/RHOA/HLA-A/HMGB1/RPL22/BRD2/PTPRC/HLA-E	12
3_drug_cont	up	BP	GO:0031342	negative regulation of cell killing	5/287	26/14381	0.192308	9.63616	6.28939	0.000142553	0.00565004	0.00475217	IL7R/HLA-A/PTPRC/HLA-B/HLA-E	5
3_drug_cont	up	BP	GO:1903706	regulation of hemopoiesis	19/287	366/14381	0.0519126	2.60124	4.42795	0.000143585	0.00565004	0.00475217	ANXA1/PRKDC/KAT6B/CD2/IL7R/RUNX3/EVI2B/RHOA/ZFP36L2/EEIG1/KAT6A/TCF7/ACTB/B2M/HMGB1/ETS1/BRD2/PTPRC/HLA-B	19
3_drug_cont	up	BP	GO:1902600	proton transmembrane transport	11/287	144/14381	0.0763889	3.8277	4.8664	0.000147384	0.00571115	0.00480357	ACTN4/ATP5MC2/COX7B/ATP5F1E/COX1/COX3/ATP5MG/COX4I1/TMSB4X/COX2/ATP6	11
3_drug_cont	up	BP	GO:0050867	positive regulation of cell activation	18/287	339/14381	0.0530973	2.6606	4.41524	0.000162367	0.00621403	0.00522654	CCL5/ANXA1/PRKDC/FLNA/CD2/RPS3/IL7R/RUNX3/CD3E/RHOA/SH3KBP1/HLA-A/ACTB/B2M/HMGB1/BRD2/PTPRC/HLA-E	18
3_drug_cont	up	BP	GO:0007159	leukocyte cell-cell adhesion	19/287	373/14381	0.0509383	2.55242	4.33489	0.000183216	0.00676156	0.00568706	LGALS3/CCL5/ANXA1/CD44/RPS3/IL7R/RUNX3/CD3E/PRNP/RHOA/HLA-A/ACTB/B2M/LAPTM5/HMGB1/ETS1/BRD2/PTPRC/HLA-E	19
3_drug_cont	up	BP	GO:0002507	tolerance induction	5/287	28/14381	0.178571	8.94786	6.00705	0.000206142	0.00708306	0.00595746	TNFAIP3/CD3E/HMGB1/HLA-B/HLA-E	5
3_drug_cont	up	BP	GO:0006334	nucleosome assembly	8/287	81/14381	0.0987654	4.94894	5.08579	0.000207922	0.00708306	0.00595746	H1-10/KAT6B/ANP32B/KAT6A/H3-3B/NPM1/BRD2/NAP1L1	8
3_drug_cont	up	BP	GO:0030217	T cell differentiation	16/287	291/14381	0.0549828	2.75508	4.3161	0.000253029	0.00825673	0.00694462	ANXA1/PRKDC/CD2/IL7R/RUNX3/CD3E/KMT2A/RHOA/ZFP36L2/TCF7/ACTB/B2M/HMGB1/RPL22/BRD2/PTPRC	16
3_drug_cont	up	BP	GO:1902743	regulation of lamellipodium organization	6/287	46/14381	0.130435	6.53583	5.36619	0.000287087	0.00908132	0.00763818	CAPZB/CD44/CDC42/ACTR2/HSP90AA1/ARPC2	6
3_drug_cont	up	BP	GO:0034063	stress granule assembly	5/287	31/14381	0.16129	8.08194	5.63262	0.000339372	0.0102565	0.00862657	YTHDF2/RPS23/DDX6/CSDE1/PRRC2C	5
3_drug_cont	up	BP	GO:0070527	platelet aggregation	7/287	67/14381	0.104478	5.23517	4.95827	0.000366205	0.0109157	0.00918107	MYH9/FLNA/TLN1/ACTG1/PPIA/ACTB/GNAS	7
3_drug_cont	up	BP	GO:1904666	regulation of ubiquitin protein ligase activity	4/287	18/14381	0.222222	11.1351	6.13968	0.000381102	0.0110797	0.009319	RPS7/SKP1/RPL5/RPL11	4
3_drug_cont	up	BP	GO:0043086	negative regulation of catalytic activity	18/287	364/14381	0.0494505	2.47787	4.07533	0.000386023	0.0110797	0.009319	LGALS3/DUSP16/PRKAR2A/ATP2B4/GAPDH/SPOCK2/CD44/RPS7/PDCD4/TMBIM6/PPIA/TAF7/CAST/EIF4A2/NPM1/RPL5/RPL11/PTPRC	18
3_drug_cont	up	BP	GO:1902253	regulation of intrinsic apoptotic signaling pathway by p53 class mediator	5/287	32/14381	0.15625	7.82938	5.51885	0.000395719	0.0110797	0.009319	CD44/RPS7/HNRNPK/RPL26/UBB	5
3_drug_cont	up	BP	GO:0031647	regulation of protein stability	16/287	303/14381	0.0528053	2.64597	4.13214	0.000396725	0.0110797	0.009319	PRKDC/TOMM7/GAPDH/FLNA/RPS7/PRNP/SERF2/PFN1/CALR/HSP90AB1/NOP53/STK4/HSP90AA1/NPM1/RPL5/RPL11	16
3_drug_cont	up	BP	GO:0034109	homotypic cell-cell adhesion	8/287	91/14381	0.0879121	4.4051	4.64984	0.00046279	0.0123677	0.0104023	CCL5/MYH9/FLNA/TLN1/ACTG1/PPIA/ACTB/GNAS	8
3_drug_cont	up	BP	GO:0002262	myeloid cell homeostasis	11/287	165/14381	0.0666667	3.34053	4.31491	0.000479709	0.0126025	0.0105998	ANXA1/LYAR/PRKDC/RPS19/B2M/IKZF1/RPS24/RPS14/HMGB1/ETS1/RPS17	11
3_drug_cont	up	BP	GO:0051651	maintenance of location in cell	12/287	194/14381	0.0618557	3.09946	4.20114	0.000528916	0.0135599	0.0114051	F2R/SRGN/FLNA/SKP1/HSPA5/FTH1/SORL1/TMSB4X/CALR/CALM1/HSP90B1/PTPRC	12
3_drug_cont	up	BP	GO:0010591	regulation of lamellipodium assembly	5/287	34/14381	0.147059	7.36883	5.30544	0.000529275	0.0135599	0.0114051	CAPZB/CDC42/ACTR2/HSP90AA1/ARPC2	5
3_drug_cont	up	BP	GO:0000910	cytokinesis	11/287	170/14381	0.0647059	3.24228	4.19668	0.000616623	0.0148529	0.0124926	MYH9/SEPTIN9/ARF1/PRPF40A/SON/RHOA/CDC42/CFL1/ACTR2/CALM1/SEPTIN7	11
3_drug_cont	up	BP	GO:0002822	regulation of adaptive immune response based on somatic recombination of immune receptors built from immunoglobulin superfamily domains	11/287	170/14381	0.0647059	3.24228	4.19668	0.000616623	0.0148529	0.0124926	TNFAIP3/ANXA1/IL7R/HLA-A/HLA-C/B2M/HMGB1/BRD2/PTPRC/HLA-B/HLA-E	11
3_drug_cont	up	BP	GO:1900024	regulation of substrate adhesion-dependent cell spreading	6/287	53/14381	0.113208	5.67261	4.86304	0.00062617	0.0149258	0.0125539	ACTN4/S100A10/FLNA/CDC42/CALR/ARPC2	6
3_drug_cont	up	BP	GO:2000147	positive regulation of cell motility	21/287	481/14381	0.043659	2.18767	3.78062	0.000674563	0.01549	0.0130284	LGALS3/F2R/CCL5/ACTN4/ANXA1/S100A11/SPOCK2/FLNA/ACTG1/SYNE2/HSPA5/RHOA/CDC42/PFN1/TMSB4X/CALR/HMGB1/ETS1/RACK1/STK4/PTPRC	21
3_drug_cont	up	BP	GO:0010921	regulation of phosphatase activity	6/287	54/14381	0.111111	5.56756	4.79851	0.000692818	0.0155928	0.0131149	LGALS3/ITGA1/CALM1/HSP90B1/HSP90AB1/PTPRC	6
3_drug_cont	up	BP	GO:0006754	ATP biosynthetic process	8/287	97/14381	0.0824742	4.13262	4.41745	0.000710141	0.0158377	0.0133209	NDUFS5/ATP5MC2/ATP5F1E/ATP5MG/ND3/TMSB4X/ND1/ATP6	8
3_drug_cont	up	BP	GO:0048857	neural nucleus development	6/287	55/14381	0.109091	5.46633	4.73558	0.000764826	0.0166969	0.0140436	MBP/HSPA5/RHOA/CDC42/ACTB/CALM1	6
3_drug_cont	up	BP	GO:0002449	lymphocyte mediated immunity	14/287	261/14381	0.0536398	2.68779	3.92666	0.00077799	0.0168655	0.0141854	NKG7/IL2RB/KLRB1/TUBB/CD2/CD96/IL7R/HLA-A/HLA-C/B2M/HMGB1/PTPRC/HLA-B/HLA-E	14
3_drug_cont	up	BP	GO:0032069	regulation of nuclease activity	4/287	22/14381	0.181818	9.11055	5.43254	0.00085552	0.0181652	0.0152785	RPS3/TMBIM6/HMGB1/NPM1	4
3_drug_cont	up	BP	GO:0034728	nucleosome organization	8/287	100/14381	0.08	4.00864	4.30818	0.000868659	0.0181949	0.0153035	H1-10/KAT6B/ANP32B/KAT6A/H3-3B/NPM1/BRD2/NAP1L1	8
3_drug_cont	up	BP	GO:0002347	response to tumor cell	5/287	38/14381	0.131579	6.59316	4.92643	0.000894638	0.018574	0.0156223	NKG7/HLA-A/LAPTM5/TXNIP/HMGB1	5
3_drug_cont	up	BP	GO:0007266	Rho protein signal transduction	9/287	125/14381	0.072	3.60778	4.17859	0.000898741	0.018574	0.0156223	F2R/LPAR6/P2RY8/AKAP13/RHOA/CDC42SE2/CDC42/CFL1/ARHGDIB	9
3_drug_cont	up	BP	GO:0040017	positive regulation of locomotion	21/287	493/14381	0.0425963	2.13442	3.65746	0.000922947	0.0186683	0.0157016	LGALS3/F2R/CCL5/ACTN4/ANXA1/S100A11/SPOCK2/FLNA/ACTG1/SYNE2/HSPA5/RHOA/CDC42/PFN1/TMSB4X/CALR/HMGB1/ETS1/RACK1/STK4/PTPRC	21
3_drug_cont	up	BP	GO:0071346	cellular response to type II interferon	8/287	101/14381	0.0792079	3.96895	4.27271	0.000927391	0.0186683	0.0157016	CCL5/VIM/GAPDH/ACTG1/CDC42/ACTR2/CALM1/RPL13A	8
3_drug_cont	up	BP	GO:0045069	regulation of viral genome replication	7/287	80/14381	0.0875	4.38445	4.33165	0.0010737	0.0205461	0.017281	CCL5/APOBEC3G/APOBEC3C/PPIA/RESF1/DDX5/PABPC1	7
3_drug_cont	up	BP	GO:0070934	CRD-mediated mRNA stabilization	3/287	11/14381	0.272727	13.6658	5.99659	0.00115244	0.021652	0.0182112	CSDE1/YBX1/PABPC1	3
3_drug_cont	up	BP	GO:0030100	regulation of endocytosis	13/287	242/14381	0.053719	2.69175	3.78738	0.00117329	0.0219108	0.0184289	LGALS3/IL2RB/LYAR/ARF1/ACTG1/HNRNPK/CDC42/ACTB/B2M/CALR/HMGB1/RACK1/PTPRC	13
3_drug_cont	up	BP	GO:0031348	negative regulation of defense response	12/287	213/14381	0.056338	2.82299	3.82492	0.00119957	0.0220361	0.0185342	TNFAIP3/LYAR/CD96/YTHDF2/PCBP2/RPS19/HLA-A/YWHAZ/TMSB4X/PTPRC/HLA-B/HLA-E	12
3_drug_cont	up	BP	GO:0031333	negative regulation of protein-containing complex assembly	9/287	131/14381	0.0687023	3.44254	4.00749	0.00125298	0.0224523	0.0188843	CAPZB/HSPA5/SORL1/CDC42/PFN1/TMSB4X/HMGB1/NOP53/RPL13A	9
3_drug_cont	up	BP	GO:0090316	positive regulation of intracellular protein transport	7/287	88/14381	0.0795455	3.98586	4.00916	0.00187495	0.0306531	0.0257819	FLNA/ANP32B/SORL1/CDC42/TPR/OAZ1/HSP90AA1	7
3_drug_cont	up	BP	GO:0031589	cell-substrate adhesion	15/287	319/14381	0.0470219	2.35618	3.49535	0.00191623	0.0306531	0.0257819	ITGA1/ACTN4/SPOCK2/S100A10/FLNA/CD96/CD44/TLN1/ACTG1/CD3E/RHOA/CDC42/CALR/STK4/ARPC2	15
3_drug_cont	up	BP	GO:0036336	dendritic cell migration	4/287	28/14381	0.142857	7.15829	4.65448	0.00217982	0.0337872	0.028418	CCL5/CDC42/CALR/HMGB1	4
3_drug_cont	up	BP	GO:0034446	substrate adhesion-dependent cell spreading	7/287	91/14381	0.0769231	3.85446	3.89791	0.00227281	0.0350532	0.0294828	ACTN4/S100A10/FLNA/RHOA/CDC42/CALR/ARPC2	7
3_drug_cont	up	BP	GO:0006959	humoral immune response	9/287	143/14381	0.0629371	3.15365	3.69336	0.00229755	0.0352595	0.0296563	GAPDH/YTHDF2/HMGN2/RPL30/RPS19/HLA-A/FAU/PTPRC/HLA-E	9
3_drug_cont	up	BP	GO:0098761	cellular response to interleukin-7	3/287	14/14381	0.214286	10.7374	5.2015	0.00243198	0.0369566	0.0310837	IL7R/LSP1/YBX1	3
3_drug_cont	up	BP	GO:0002548	monocyte chemotaxis	5/287	48/14381	0.104167	5.21958	4.17854	0.00259542	0.0392478	0.0330108	LGALS3/CCL5/ANXA1/RPS19/HMGB1	5
3_drug_cont	up	BP	GO:0098760	response to interleukin-7	3/287	15/14381	0.2	10.0216	4.98844	0.00299542	0.0440086	0.037015	IL7R/LSP1/YBX1	3
3_drug_cont	up	BP	GO:0051604	protein maturation	19/287	476/14381	0.039916	2.00011	3.16642	0.00331276	0.0479886	0.0403626	SRGN/MYH9/SPCS1/S100A10/FLNA/GLG1/METAP2/PPIA/PRNP/HSPA5/CAST/SORL1/B2M/CANX/CALR/HSP90B1/HSP90AB1/HSP90AA1/PFDN5	19
3_drug_cont	up	BP	GO:0071353	cellular response to interleukin-4	4/287	32/14381	0.125	6.2635	4.25346	0.00359663	0.0513805	0.0432154	HSPA5/TCF7/RPL3/HSP90AB1	4
3_drug_cont	up	BP	GO:0031640	killing of cells of another organism	5/287	52/14381	0.0961538	4.81808	3.93588	0.00369299	0.0518021	0.0435701	NKG7/GAPDH/HMGN2/RPL30/RPS19	5
3_drug_cont	up	BP	GO:0141061	disruption of cell in another organism	5/287	52/14381	0.0961538	4.81808	3.93588	0.00369299	0.0518021	0.0435701	NKG7/GAPDH/HMGN2/RPL30/RPS19	5
3_drug_cont	up	BP	GO:0006909	phagocytosis	11/287	213/14381	0.0516432	2.58774	3.33133	0.00372268	0.0519833	0.0437225	IL2RB/MYH9/ANXA1/LYAR/RAB7A/CDC42SE2/CDC42/CALR/HMGB1/RACK1/PTPRC	11
3_drug_cont	up	BP	GO:1903729	regulation of plasma membrane organization	3/287	17/14381	0.176471	8.84259	4.61689	0.0043466	0.0563785	0.0474192	AHNAK/MYH9/S100A10	3
3_drug_cont	up	BP	GO:0070670	response to interleukin-4	4/287	34/14381	0.117647	5.89506	4.07775	0.00449612	0.0575449	0.0484003	HSPA5/TCF7/RPL3/HSP90AB1	4
3_drug_cont	up	BP	GO:0065004	protein-DNA complex assembly	10/287	188/14381	0.0531915	2.66532	3.27977	0.0045361	0.0575449	0.0484003	H1-10/KAT6B/ANP32B/TAF7/KAT6A/H3-3B/HMGB1/NPM1/BRD2/NAP1L1	10
3_drug_cont	up	BP	GO:0032388	positive regulation of intracellular transport	8/287	130/14381	0.0615385	3.08357	3.40534	0.0045479	0.0575449	0.0484003	EHD1/FLNA/ANP32B/SORL1/CDC42/TPR/OAZ1/HSP90AA1	8
3_drug_cont	up	BP	GO:0032946	positive regulation of mononuclear cell proliferation	8/287	130/14381	0.0615385	3.08357	3.40534	0.0045479	0.0575449	0.0484003	CCL5/ANXA1/RPS3/CD3E/HLA-A/HMGB1/PTPRC/HLA-E	8
3_drug_cont	up	BP	GO:0032233	positive regulation of actin filament bundle assembly	5/287	55/14381	0.0909091	4.55527	3.7696	0.00470982	0.0589776	0.0496053	S100A10/FLNA/RHOA/CDC42/PFN1	5
3_drug_cont	up	BP	GO:0141060	disruption of anatomical structure in another organism	5/287	55/14381	0.0909091	4.55527	3.7696	0.00470982	0.0589776	0.0496053	NKG7/GAPDH/HMGN2/RPL30/RPS19	5
3_drug_cont	up	BP	GO:0045859	regulation of protein kinase activity	17/287	421/14381	0.04038	2.02336	3.04111	0.00477171	0.0594069	0.0499663	CCL5/DUSP16/PRKAR2A/ATP2B4/RPS3/PDCD4/PPIA/PRNP/RHOA/TAF7/ACTB/CALM1/HSP90AB1/HSP90AA1/NPM1/PTPRC/CCNI	17
